# Supplementary material for: Integrin Alpha E (CD103) Limits Virus-Induced IFN-I Production in Conventional Dendritic Cells
Source: Front Immunol. 2021 Jan 27;11:607889. doi: 10.3389/fimmu.2020.607889 (PMC7873973; doi:10.3389/fimmu.2020.607889)
Supplement: Supplementary Table 2 — List of SNPs present in top reference SNP analyzed by genphen. This table includes all SNPs present in top refSNP which is denoted by dotted circle in Figure 1C . [file Table_2.xlsx]

## Sheet: Sheet 1 - Table S2
Table S2
Uploaded_variation	Location	Allele	Gene	Feature	Feature_type	Consequence	cDNA_position	CDS_position	Protein_position	Amino_acids	Codons	Existing_variation	IMPACT	DISTANCE	STRAND	FLAGS	VARIANT_CLASS	SYMBOL	SYMBOL_SOURCE	HGNC_ID	BIOTYPE	ENSP	SIFT	MOTIF_NAME	MOTIF_POS	HIGH_INF_POS	MOTIF_SCORE_CHANGE
rs13470564	5:93275895	G	ENSMUSG00000029385	ENSMUST00000031331	Transcript	3_prime_UTR_variant	2474	-	-	-	-	-	MODIFIER	-	1	-	SNV	Ccng2	MGI	-	protein_coding	ENSMUSP00000031331	-	-	-	-	-
rs13470564	5:93275895	G	ENSMUSG00000029385	ENSMUST00000121127	Transcript	3_prime_UTR_variant	2241	-	-	-	-	-	MODIFIER	-	1	-	SNV	Ccng2	MGI	-	protein_coding	ENSMUSP00000113278	-	-	-	-	-
rs13470564	5:93275895	G	ENSMUSG00000029385	ENSMUST00000130183	Transcript	non_coding_transcript_exon_variant	4207	-	-	-	-	-	MODIFIER	-	1	-	SNV	Ccng2	MGI	-	retained_intron	-	-	-	-	-	-
rs13470564	5:93275895	G	ENSMUSG00000029385	ENSMUST00000149329	Transcript	downstream_gene_variant	-	-	-	-	-	-	MODIFIER	2410	1	-	SNV	Ccng2	MGI	-	retained_intron	-	-	-	-	-	-
rs13475489	19:57040511	A	ENSMUSG00000025085	ENSMUST00000079360	Transcript	synonymous_variant	2442	2367	789	S	tcC/tcT	-	LOW	-	-1	-	SNV	Ablim1	MGI	-	protein_coding	ENSMUSP00000078336	-	-	-	-	-
rs13475489	19:57040511	A	ENSMUSG00000025085	ENSMUST00000099294	Transcript	synonymous_variant	2063	1746	582	S	tcC/tcT	-	LOW	-	-1	-	SNV	Ablim1	MGI	-	protein_coding	ENSMUSP00000096897	-	-	-	-	-
rs13475489	19:57040511	A	ENSMUSG00000025085	ENSMUST00000111526	Transcript	synonymous_variant	1200	984	328	S	tcC/tcT	-	LOW	-	-1	-	SNV	Ablim1	MGI	-	protein_coding	ENSMUSP00000107151	-	-	-	-	-
rs13475489	19:57040511	A	ENSMUSG00000025085	ENSMUST00000111528	Transcript	synonymous_variant	1456	1146	382	S	tcC/tcT	-	LOW	-	-1	-	SNV	Ablim1	MGI	-	protein_coding	ENSMUSP00000107153	-	-	-	-	-
rs13475489	19:57040511	A	ENSMUSG00000025085	ENSMUST00000111529	Transcript	synonymous_variant	1374	1062	354	S	tcC/tcT	-	LOW	-	-1	-	SNV	Ablim1	MGI	-	protein_coding	ENSMUSP00000107154	-	-	-	-	-
rs13475489	19:57040511	A	ENSMUSG00000025085	ENSMUST00000104902	Transcript	synonymous_variant	1731	1419	473	S	tcC/tcT	-	LOW	-	-1	-	SNV	Ablim1	MGI	-	protein_coding	ENSMUSP00000127818	-	-	-	-	-
rs13475489	19:57040511	A	ENSMUSG00000025085	ENSMUST00000111546	Transcript	synonymous_variant	1964	1887	629	S	tcC/tcT	-	LOW	-	-1	-	SNV	Ablim1	MGI	-	protein_coding	ENSMUSP00000107172	-	-	-	-	-
rs13475489	19:57040511	A	ENSMUSG00000025085	ENSMUST00000111550	Transcript	synonymous_variant	1972	1830	610	S	tcC/tcT	-	LOW	-	-1	-	SNV	Ablim1	MGI	-	protein_coding	ENSMUSP00000107175	-	-	-	-	-
rs13475489	19:57040511	A	ENSMUSG00000025085	ENSMUST00000111555	Transcript	synonymous_variant	2123	2115	705	S	tcC/tcT	-	LOW	-	-1	-	SNV	Ablim1	MGI	-	protein_coding	ENSMUSP00000107180	-	-	-	-	-
rs13475489	19:57040511	A	ENSMUSG00000025085	ENSMUST00000111544	Transcript	synonymous_variant	1970	1788	596	S	tcC/tcT	-	LOW	-	-1	-	SNV	Ablim1	MGI	-	protein_coding	ENSMUSP00000107169	-	-	-	-	-
rs13475489	19:57040511	A	ENSMUSG00000025085	ENSMUST00000111559	Transcript	synonymous_variant	2024	1926	642	S	tcC/tcT	-	LOW	-	-1	-	SNV	Ablim1	MGI	-	protein_coding	ENSMUSP00000107184	-	-	-	-	-
rs13475489	19:57040511	A	ENSMUSG00000025085	ENSMUST00000127198	Transcript	downstream_gene_variant	-	-	-	-	-	-	MODIFIER	543	-1	-	SNV	Ablim1	MGI	-	retained_intron	-	-	-	-	-	-
rs13475489	19:57040511	A	ENSMUSG00000025085	ENSMUST00000137389	Transcript	non_coding_transcript_exon_variant	694	-	-	-	-	-	MODIFIER	-	-1	-	SNV	Ablim1	MGI	-	processed_transcript	-	-	-	-	-	-
rs13475489	19:57040511	A	ENSMUSG00000025085	ENSMUST00000156316	Transcript	non_coding_transcript_exon_variant	3411	-	-	-	-	-	MODIFIER	-	-1	-	SNV	Ablim1	MGI	-	retained_intron	-	-	-	-	-	-
rs13475489	19:57040511	A	ENSMUSG00000025085	ENSMUST00000111558	Transcript	synonymous_variant	2646	2016	672	S	tcC/tcT	-	LOW	-	-1	-	SNV	Ablim1	MGI	-	protein_coding	ENSMUSP00000107183	-	-	-	-	-
rs13478398	5:93725627	C	-	-	-	intergenic_variant	-	-	-	-	-	-	MODIFIER	-	-	-	SNV	-	-	-	-	-	-	-	-	-	-
rs13481909	13:82371980	C	-	-	-	intergenic_variant	-	-	-	-	-	-	MODIFIER	-	-	-	SNV	-	-	-	-	-	-	-	-	-	-
rs13481920	13:85858704	A	-	-	-	intergenic_variant	-	-	-	-	-	-	MODIFIER	-	-	-	SNV	-	-	-	-	-	-	-	-	-	-
rs13481921	13:86159458	A	-	-	-	intergenic_variant	-	-	-	-	-	-	MODIFIER	-	-	-	SNV	-	-	-	-	-	-	-	-	-	-
rs13481921	13:86159458	T	-	-	-	intergenic_variant	-	-	-	-	-	-	MODIFIER	-	-	-	SNV	-	-	-	-	-	-	-	-	-	-
rs225793045	13:86232332	A	ENSMUSG00000098152	ENSMUST00000182392	Transcript	upstream_gene_variant	-	-	-	-	-	-	MODIFIER	3495	1	-	SNV	Gm27025	MGI	-	processed_pseudogene	-	-	-	-	-	-
rs26903380	11:73124393	G	ENSMUSG00000005947	ENSMUST00000006101	Transcript	intron_variant	-	-	-	-	-	-	MODIFIER	-	1	-	SNV	Itgae	MGI	-	protein_coding	ENSMUSP00000006101	-	-	-	-	-
rs26903380	11:73124393	G	ENSMUSG00000005947	ENSMUST00000102537	Transcript	intron_variant,non_coding_transcript_variant	-	-	-	-	-	-	MODIFIER	-	1	-	SNV	Itgae	MGI	-	retained_intron	-	-	-	-	-	-
rs26903386	11:73122779	C	ENSMUSG00000005947	ENSMUST00000006101	Transcript	intron_variant	-	-	-	-	-	-	MODIFIER	-	1	-	SNV	Itgae	MGI	-	protein_coding	ENSMUSP00000006101	-	-	-	-	-
rs26903386	11:73122779	C	ENSMUSG00000005947	ENSMUST00000102537	Transcript	intron_variant,non_coding_transcript_variant	-	-	-	-	-	-	MODIFIER	-	1	-	SNV	Itgae	MGI	-	retained_intron	-	-	-	-	-	-
rs26903388	11:73121800	A	ENSMUSG00000005947	ENSMUST00000006101	Transcript	intron_variant	-	-	-	-	-	-	MODIFIER	-	1	-	SNV	Itgae	MGI	-	protein_coding	ENSMUSP00000006101	-	-	-	-	-
rs26903388	11:73121800	A	ENSMUSG00000005947	ENSMUST00000102537	Transcript	intron_variant,non_coding_transcript_variant	-	-	-	-	-	-	MODIFIER	-	1	-	SNV	Itgae	MGI	-	retained_intron	-	-	-	-	-	-
rs26903390	11:73121056	G	ENSMUSG00000005947	ENSMUST00000006101	Transcript	intron_variant	-	-	-	-	-	-	MODIFIER	-	1	-	SNV	Itgae	MGI	-	protein_coding	ENSMUSP00000006101	-	-	-	-	-
rs26903390	11:73121056	G	ENSMUSG00000005947	ENSMUST00000102537	Transcript	intron_variant,non_coding_transcript_variant	-	-	-	-	-	-	MODIFIER	-	1	-	SNV	Itgae	MGI	-	retained_intron	-	-	-	-	-	-
rs26903412	11:73115640	G	ENSMUSG00000005947	ENSMUST00000006101	Transcript	missense_variant	1168	1133	378	H/R	cAc/cGc	-	MODERATE	-	1	-	SNV	Itgae	MGI	-	protein_coding	ENSMUSP00000006101	tolerated(0.13)	-	-	-	-
rs26903412	11:73115640	G	ENSMUSG00000005947	ENSMUST00000102537	Transcript	non_coding_transcript_exon_variant	1168	-	-	-	-	-	MODIFIER	-	1	-	SNV	Itgae	MGI	-	retained_intron	-	-	-	-	-	-
rs27005450	11:105079715	T	ENSMUSG00000020690	ENSMUST00000136876	Transcript	intron_variant	-	-	-	-	-	-	MODIFIER	-	1	cds_start_NF,cds_end_NF	SNV	Efcab3	MGI	-	protein_coding	ENSMUSP00000120875	-	-	-	-	-
rs27005450	11:105079715	T	ENSMUSG00000020690	ENSMUST00000137086	Transcript	intron_variant	-	-	-	-	-	-	MODIFIER	-	1	cds_end_NF	SNV	Efcab3	MGI	-	protein_coding	ENSMUSP00000114580	-	-	-	-	-
rs27005450	11:105079715	T	ENSMUSG00000089479	ENSMUST00000158854	Transcript	upstream_gene_variant	-	-	-	-	-	-	MODIFIER	1913	1	-	SNV	Gm25362	MGI	-	snRNA	-	-	-	-	-	-
rs27005450	11:105079715	T	ENSMUSG00000040838	ENSMUST00000212287	Transcript	intron_variant	-	-	-	-	-	-	MODIFIER	-	1	-	SNV	Gm11639	MGI	-	protein_coding	ENSMUSP00000148433	-	-	-	-	-
rs27005471	11:105056702	G	ENSMUSG00000040838	ENSMUST00000212287	Transcript	missense_variant	15212	14974	4992	S/G	Agt/Ggt	-	MODERATE	-	1	-	SNV	Gm11639	MGI	-	protein_coding	ENSMUSP00000148433	tolerated(0.41)	-	-	-	-
rs27005505	11:105032800	A	ENSMUSG00000084120	ENSMUST00000118579	Transcript	downstream_gene_variant	-	-	-	-	-	-	MODIFIER	234	-1	-	SNV	Gm11624	MGI	-	processed_pseudogene	-	-	-	-	-	-
rs27005505	11:105032800	A	ENSMUSG00000082767	ENSMUST00000120525	Transcript	downstream_gene_variant	-	-	-	-	-	-	MODIFIER	953	1	-	SNV	Gm11622	MGI	-	processed_pseudogene	-	-	-	-	-	-
rs27005505	11:105032800	A	ENSMUSG00000040838	ENSMUST00000212287	Transcript	intron_variant	-	-	-	-	-	-	MODIFIER	-	1	-	SNV	Gm11639	MGI	-	protein_coding	ENSMUSP00000148433	-	-	-	-	-
rs27005506	11:105032079	A	ENSMUSG00000084120	ENSMUST00000118579	Transcript	downstream_gene_variant	-	-	-	-	-	-	MODIFIER	955	-1	-	SNV	Gm11624	MGI	-	processed_pseudogene	-	-	-	-	-	-
rs27005506	11:105032079	A	ENSMUSG00000082767	ENSMUST00000120525	Transcript	downstream_gene_variant	-	-	-	-	-	-	MODIFIER	232	1	-	SNV	Gm11622	MGI	-	processed_pseudogene	-	-	-	-	-	-
rs27005506	11:105032079	A	ENSMUSG00000040838	ENSMUST00000212287	Transcript	intron_variant	-	-	-	-	-	-	MODIFIER	-	1	-	SNV	Gm11639	MGI	-	protein_coding	ENSMUSP00000148433	-	-	-	-	-
rs27005514	11:105029461	T	ENSMUSG00000084120	ENSMUST00000118579	Transcript	downstream_gene_variant	-	-	-	-	-	-	MODIFIER	3573	-1	-	SNV	Gm11624	MGI	-	processed_pseudogene	-	-	-	-	-	-
rs27005514	11:105029461	T	ENSMUSG00000082767	ENSMUST00000120525	Transcript	upstream_gene_variant	-	-	-	-	-	-	MODIFIER	1696	1	-	SNV	Gm11622	MGI	-	processed_pseudogene	-	-	-	-	-	-
rs27005514	11:105029461	T	ENSMUSG00000040838	ENSMUST00000212287	Transcript	intron_variant	-	-	-	-	-	-	MODIFIER	-	1	-	SNV	Gm11639	MGI	-	protein_coding	ENSMUSP00000148433	-	-	-	-	-
rs27005514	11:105029461	T	-	ENSMUSR00000325880	RegulatoryFeature	regulatory_region_variant	-	-	-	-	-	-	MODIFIER	-	-	-	SNV	-	-	-	promoter_flanking_region	-	-	-	-	-	-
rs27005515	11:105029301	T	ENSMUSG00000084120	ENSMUST00000118579	Transcript	downstream_gene_variant	-	-	-	-	-	-	MODIFIER	3733	-1	-	SNV	Gm11624	MGI	-	processed_pseudogene	-	-	-	-	-	-
rs27005515	11:105029301	T	ENSMUSG00000082767	ENSMUST00000120525	Transcript	upstream_gene_variant	-	-	-	-	-	-	MODIFIER	1856	1	-	SNV	Gm11622	MGI	-	processed_pseudogene	-	-	-	-	-	-
rs27005515	11:105029301	T	ENSMUSG00000040838	ENSMUST00000212287	Transcript	intron_variant	-	-	-	-	-	-	MODIFIER	-	1	-	SNV	Gm11639	MGI	-	protein_coding	ENSMUSP00000148433	-	-	-	-	-
rs27005515	11:105029301	T	-	ENSMUSR00000325880	RegulatoryFeature	regulatory_region_variant	-	-	-	-	-	-	MODIFIER	-	-	-	SNV	-	-	-	promoter_flanking_region	-	-	-	-	-	-
rs27005519	11:105026488	G	ENSMUSG00000082767	ENSMUST00000120525	Transcript	upstream_gene_variant	-	-	-	-	-	-	MODIFIER	4669	1	-	SNV	Gm11622	MGI	-	processed_pseudogene	-	-	-	-	-	-
rs27005519	11:105026488	G	ENSMUSG00000040838	ENSMUST00000212287	Transcript	intron_variant	-	-	-	-	-	-	MODIFIER	-	1	-	SNV	Gm11639	MGI	-	protein_coding	ENSMUSP00000148433	-	-	-	-	-
rs27005519	11:105026488	G	-	ENSMUSR00000525372	RegulatoryFeature	regulatory_region_variant	-	-	-	-	-	-	MODIFIER	-	-	-	SNV	-	-	-	TF_binding_site	-	-	-	-	-	-
rs27005523	11:105025439	A	ENSMUSG00000040838	ENSMUST00000212287	Transcript	intron_variant	-	-	-	-	-	-	MODIFIER	-	1	-	SNV	Gm11639	MGI	-	protein_coding	ENSMUSP00000148433	-	-	-	-	-
rs27005528	11:105023050	T	ENSMUSG00000040838	ENSMUST00000212287	Transcript	intron_variant	-	-	-	-	-	-	MODIFIER	-	1	-	SNV	Gm11639	MGI	-	protein_coding	ENSMUSP00000148433	-	-	-	-	-
rs27005529	11:105022349	A	ENSMUSG00000040838	ENSMUST00000212287	Transcript	synonymous_variant	14008	13770	4590	P	ccC/ccA	-	LOW	-	1	-	SNV	Gm11639	MGI	-	protein_coding	ENSMUSP00000148433	-	-	-	-	-
rs27256600	2:129925374	C	-	-	-	intergenic_variant	-	-	-	-	-	-	MODIFIER	-	-	-	SNV	-	-	-	-	-	-	-	-	-	-
rs27256601	2:129925348	C	-	-	-	intergenic_variant	-	-	-	-	-	-	MODIFIER	-	-	-	SNV	-	-	-	-	-	-	-	-	-	-
rs27257362	2:129676730	G	-	-	-	intergenic_variant	-	-	-	-	-	-	MODIFIER	-	-	-	SNV	-	-	-	-	-	-	-	-	-	-
rs27257412	2:129660080	T	-	ENSMUSR00000394130	RegulatoryFeature	regulatory_region_variant	-	-	-	-	-	-	MODIFIER	-	-	-	SNV	-	-	-	CTCF_binding_site	-	-	-	-	-	-
rs27257412	2:129660080	T	-	-	-	intergenic_variant	-	-	-	-	-	-	MODIFIER	-	-	-	SNV	-	-	-	-	-	-	-	-	-	-
rs27257412	2:129660080	T	-	ENSMUSR00000394129	RegulatoryFeature	regulatory_region_variant	-	-	-	-	-	-	MODIFIER	-	-	-	SNV	-	-	-	open_chromatin_region	-	-	-	-	-	-
rs27257418	2:129658959	G	-	-	-	intergenic_variant	-	-	-	-	-	-	MODIFIER	-	-	-	SNV	-	-	-	-	-	-	-	-	-	-
rs27257423	2:129658166	G	-	-	-	intergenic_variant	-	-	-	-	-	-	MODIFIER	-	-	-	SNV	-	-	-	-	-	-	-	-	-	-
rs27257424	2:129658022	G	-	-	-	intergenic_variant	-	-	-	-	-	-	MODIFIER	-	-	-	SNV	-	-	-	-	-	-	-	-	-	-
rs27257514	2:129625609	A	ENSMUSG00000037902	ENSMUST00000099113	Transcript	intron_variant	-	-	-	-	-	-	MODIFIER	-	1	-	SNV	Sirpa	MGI	-	protein_coding	ENSMUSP00000096713	-	-	-	-	-
rs27257514	2:129625609	A	ENSMUSG00000037902	ENSMUST00000103202	Transcript	intron_variant	-	-	-	-	-	-	MODIFIER	-	1	-	SNV	Sirpa	MGI	-	protein_coding	ENSMUSP00000099491	-	-	-	-	-
rs27257514	2:129625609	A	ENSMUSG00000037902	ENSMUST00000103203	Transcript	intron_variant	-	-	-	-	-	-	MODIFIER	-	1	-	SNV	Sirpa	MGI	-	protein_coding	ENSMUSP00000099492	-	-	-	-	-
rs27257514	2:129625609	A	ENSMUSG00000037902	ENSMUST00000049262	Transcript	intron_variant	-	-	-	-	-	-	MODIFIER	-	1	-	SNV	Sirpa	MGI	-	protein_coding	ENSMUSP00000049022	-	-	-	-	-
rs27257514	2:129625609	A	ENSMUSG00000037902	ENSMUST00000160952	Transcript	intron_variant,non_coding_transcript_variant	-	-	-	-	-	-	MODIFIER	-	1	-	SNV	Sirpa	MGI	-	processed_transcript	-	-	-	-	-	-
rs27257514	2:129625609	A	ENSMUSG00000037902	ENSMUST00000161620	Transcript	intron_variant	-	-	-	-	-	-	MODIFIER	-	1	-	SNV	Sirpa	MGI	-	protein_coding	ENSMUSP00000124048	-	-	-	-	-
rs27257514	2:129625609	A	ENSMUSG00000037902	ENSMUST00000162764	Transcript	intron_variant,non_coding_transcript_variant	-	-	-	-	-	-	MODIFIER	-	1	-	SNV	Sirpa	MGI	-	retained_intron	-	-	-	-	-	-
rs27257514	2:129625609	A	ENSMUSG00000037902	ENSMUST00000160276	Transcript	intron_variant	-	-	-	-	-	-	MODIFIER	-	1	-	SNV	Sirpa	MGI	-	protein_coding	ENSMUSP00000125004	-	-	-	-	-
rs27257514	2:129625609	A	ENSMUSG00000037902	ENSMUST00000179001	Transcript	intron_variant	-	-	-	-	-	-	MODIFIER	-	1	-	SNV	Sirpa	MGI	-	protein_coding	ENSMUSP00000137611	-	-	-	-	-
rs27257514	2:129625609	A	ENSMUSG00000037902	ENSMUST00000163034	Transcript	intron_variant	-	-	-	-	-	-	MODIFIER	-	1	-	SNV	Sirpa	MGI	-	protein_coding	ENSMUSP00000124888	-	-	-	-	-
rs27257537	2:129619001	A	ENSMUSG00000037902	ENSMUST00000049262	Transcript	intron_variant	-	-	-	-	-	-	MODIFIER	-	1	-	SNV	Sirpa	MGI	-	protein_coding	ENSMUSP00000049022	-	-	-	-	-
rs27257537	2:129619001	A	ENSMUSG00000037902	ENSMUST00000099113	Transcript	intron_variant	-	-	-	-	-	-	MODIFIER	-	1	-	SNV	Sirpa	MGI	-	protein_coding	ENSMUSP00000096713	-	-	-	-	-
rs27257537	2:129619001	A	ENSMUSG00000037902	ENSMUST00000103203	Transcript	intron_variant	-	-	-	-	-	-	MODIFIER	-	1	-	SNV	Sirpa	MGI	-	protein_coding	ENSMUSP00000099492	-	-	-	-	-
rs27257537	2:129619001	A	ENSMUSG00000037902	ENSMUST00000153491	Transcript	downstream_gene_variant	-	-	-	-	-	-	MODIFIER	2744	1	cds_end_NF	SNV	Sirpa	MGI	-	protein_coding	ENSMUSP00000120324	-	-	-	-	-
rs27257537	2:129619001	A	ENSMUSG00000037902	ENSMUST00000160276	Transcript	intron_variant	-	-	-	-	-	-	MODIFIER	-	1	-	SNV	Sirpa	MGI	-	protein_coding	ENSMUSP00000125004	-	-	-	-	-
rs27257537	2:129619001	A	ENSMUSG00000037902	ENSMUST00000103202	Transcript	intron_variant	-	-	-	-	-	-	MODIFIER	-	1	-	SNV	Sirpa	MGI	-	protein_coding	ENSMUSP00000099491	-	-	-	-	-
rs27257537	2:129619001	A	ENSMUSG00000037902	ENSMUST00000161620	Transcript	intron_variant	-	-	-	-	-	-	MODIFIER	-	1	-	SNV	Sirpa	MGI	-	protein_coding	ENSMUSP00000124048	-	-	-	-	-
rs27257537	2:129619001	A	ENSMUSG00000037902	ENSMUST00000162764	Transcript	upstream_gene_variant	-	-	-	-	-	-	MODIFIER	1684	1	-	SNV	Sirpa	MGI	-	retained_intron	-	-	-	-	-	-
rs27257537	2:129619001	A	ENSMUSG00000037902	ENSMUST00000163034	Transcript	intron_variant	-	-	-	-	-	-	MODIFIER	-	1	-	SNV	Sirpa	MGI	-	protein_coding	ENSMUSP00000124888	-	-	-	-	-
rs27257537	2:129619001	A	ENSMUSG00000037902	ENSMUST00000160952	Transcript	intron_variant,non_coding_transcript_variant	-	-	-	-	-	-	MODIFIER	-	1	-	SNV	Sirpa	MGI	-	processed_transcript	-	-	-	-	-	-
rs27257537	2:129619001	A	-	ENSMUSR00000633509	RegulatoryFeature	regulatory_region_variant	-	-	-	-	-	-	MODIFIER	-	-	-	SNV	-	-	-	enhancer	-	-	-	-	-	-
rs27257537	2:129619001	A	ENSMUSG00000037902	ENSMUST00000179001	Transcript	intron_variant	-	-	-	-	-	-	MODIFIER	-	1	-	SNV	Sirpa	MGI	-	protein_coding	ENSMUSP00000137611	-	-	-	-	-
rs27258302	2:130153531	G	ENSMUSG00000027403	ENSMUST00000028888	Transcript	3_prime_UTR_variant	2626	-	-	-	-	-	MODIFIER	-	1	-	SNV	Tgm6	MGI	-	protein_coding	ENSMUSP00000028888	-	-	-	-	-
rs27258302	2:130153531	G	ENSMUSG00000027403	ENSMUST00000140947	Transcript	non_coding_transcript_exon_variant	2607	-	-	-	-	-	MODIFIER	-	1	-	SNV	Tgm6	MGI	-	processed_transcript	-	-	-	-	-	-
rs27258302	2:130153531	G	ENSMUSG00000027403	ENSMUST00000147616	Transcript	non_coding_transcript_exon_variant	2264	-	-	-	-	-	MODIFIER	-	1	-	SNV	Tgm6	MGI	-	processed_transcript	-	-	-	-	-	-
rs27258311	2:130152722	A	ENSMUSG00000027403	ENSMUST00000028888	Transcript	intron_variant	-	-	-	-	-	-	MODIFIER	-	1	-	SNV	Tgm6	MGI	-	protein_coding	ENSMUSP00000028888	-	-	-	-	-
rs27258311	2:130152722	A	ENSMUSG00000027403	ENSMUST00000140947	Transcript	intron_variant,non_coding_transcript_variant	-	-	-	-	-	-	MODIFIER	-	1	-	SNV	Tgm6	MGI	-	processed_transcript	-	-	-	-	-	-
rs27258311	2:130152722	A	ENSMUSG00000027403	ENSMUST00000147616	Transcript	intron_variant,non_coding_transcript_variant	-	-	-	-	-	-	MODIFIER	-	1	-	SNV	Tgm6	MGI	-	processed_transcript	-	-	-	-	-	-
rs27271209	2:129881423	G	-	-	-	intergenic_variant	-	-	-	-	-	-	MODIFIER	-	-	-	SNV	-	-	-	-	-	-	-	-	-	-
rs27271321	2:129839595	C	-	-	-	intergenic_variant	-	-	-	-	-	-	MODIFIER	-	-	-	SNV	-	-	-	-	-	-	-	-	-	-
rs27364989	2:94323217	T	ENSMUSG00000027194	ENSMUST00000055081	Transcript	intron_variant	-	-	-	-	-	-	MODIFIER	-	-1	-	SNV	Ttc17	MGI	-	protein_coding	ENSMUSP00000061360	-	-	-	-	-
rs27364989	2:94323217	T	ENSMUSG00000027194	ENSMUST00000111237	Transcript	intron_variant	-	-	-	-	-	-	MODIFIER	-	-1	-	SNV	Ttc17	MGI	-	protein_coding	ENSMUSP00000106868	-	-	-	-	-
rs27364989	2:94323217	T	ENSMUSG00000027194	ENSMUST00000111238	Transcript	intron_variant	-	-	-	-	-	-	MODIFIER	-	-1	-	SNV	Ttc17	MGI	-	protein_coding	ENSMUSP00000106869	-	-	-	-	-
rs27364989	2:94323217	T	ENSMUSG00000027194	ENSMUST00000094801	Transcript	downstream_gene_variant	-	-	-	-	-	-	MODIFIER	4720	-1	-	SNV	Ttc17	MGI	-	protein_coding	ENSMUSP00000092395	-	-	-	-	-
rs27365009	2:94321644	A	ENSMUSG00000027194	ENSMUST00000055081	Transcript	intron_variant	-	-	-	-	-	-	MODIFIER	-	-1	-	SNV	Ttc17	MGI	-	protein_coding	ENSMUSP00000061360	-	-	-	-	-
rs27365009	2:94321644	A	ENSMUSG00000027194	ENSMUST00000111238	Transcript	intron_variant	-	-	-	-	-	-	MODIFIER	-	-1	-	SNV	Ttc17	MGI	-	protein_coding	ENSMUSP00000106869	-	-	-	-	-
rs27365009	2:94321644	A	ENSMUSG00000027194	ENSMUST00000111237	Transcript	intron_variant	-	-	-	-	-	-	MODIFIER	-	-1	-	SNV	Ttc17	MGI	-	protein_coding	ENSMUSP00000106868	-	-	-	-	-
rs27365013	2:94321205	A	ENSMUSG00000027194	ENSMUST00000055081	Transcript	intron_variant	-	-	-	-	-	-	MODIFIER	-	-1	-	SNV	Ttc17	MGI	-	protein_coding	ENSMUSP00000061360	-	-	-	-	-
rs27365013	2:94321205	A	ENSMUSG00000027194	ENSMUST00000111237	Transcript	intron_variant	-	-	-	-	-	-	MODIFIER	-	-1	-	SNV	Ttc17	MGI	-	protein_coding	ENSMUSP00000106868	-	-	-	-	-
rs27365013	2:94321205	A	ENSMUSG00000027194	ENSMUST00000111238	Transcript	intron_variant	-	-	-	-	-	-	MODIFIER	-	-1	-	SNV	Ttc17	MGI	-	protein_coding	ENSMUSP00000106869	-	-	-	-	-
rs27381899	2:96949080	A	ENSMUSG00000050587	ENSMUST00000135431	Transcript	intron_variant	-	-	-	-	-	-	MODIFIER	-	1	-	SNV	Lrrc4c	MGI	-	protein_coding	ENSMUSP00000130984	-	-	-	-	-
rs27381899	2:96949080	A	ENSMUSG00000050587	ENSMUST00000162807	Transcript	intron_variant	-	-	-	-	-	-	MODIFIER	-	1	-	SNV	Lrrc4c	MGI	-	protein_coding	ENSMUSP00000125218	-	-	-	-	-
rs27397133	2:94390412	A	ENSMUSG00000027194	ENSMUST00000094801	Transcript	intron_variant	-	-	-	-	-	-	MODIFIER	-	-1	-	SNV	Ttc17	MGI	-	protein_coding	ENSMUSP00000092395	-	-	-	-	-
rs27397133	2:94390412	A	ENSMUSG00000027194	ENSMUST00000111238	Transcript	intron_variant	-	-	-	-	-	-	MODIFIER	-	-1	-	SNV	Ttc17	MGI	-	protein_coding	ENSMUSP00000106869	-	-	-	-	-
rs27397133	2:94390412	A	ENSMUSG00000027194	ENSMUST00000150266	Transcript	intron_variant,non_coding_transcript_variant	-	-	-	-	-	-	MODIFIER	-	-1	-	SNV	Ttc17	MGI	-	processed_transcript	-	-	-	-	-	-
rs27397133	2:94390412	A	ENSMUSG00000027194	ENSMUST00000111237	Transcript	intron_variant	-	-	-	-	-	-	MODIFIER	-	-1	-	SNV	Ttc17	MGI	-	protein_coding	ENSMUSP00000106868	-	-	-	-	-
rs27397145	2:94388729	A	ENSMUSG00000027194	ENSMUST00000111237	Transcript	intron_variant	-	-	-	-	-	-	MODIFIER	-	-1	-	SNV	Ttc17	MGI	-	protein_coding	ENSMUSP00000106868	-	-	-	-	-
rs27397145	2:94388729	A	ENSMUSG00000027194	ENSMUST00000111238	Transcript	intron_variant	-	-	-	-	-	-	MODIFIER	-	-1	-	SNV	Ttc17	MGI	-	protein_coding	ENSMUSP00000106869	-	-	-	-	-
rs27397145	2:94388729	A	ENSMUSG00000081476	ENSMUST00000117207	Transcript	upstream_gene_variant	-	-	-	-	-	-	MODIFIER	3631	-1	-	SNV	Itpa-ps1	MGI	-	processed_pseudogene	-	-	-	-	-	-
rs27397145	2:94388729	A	ENSMUSG00000027194	ENSMUST00000150266	Transcript	intron_variant,non_coding_transcript_variant	-	-	-	-	-	-	MODIFIER	-	-1	-	SNV	Ttc17	MGI	-	processed_transcript	-	-	-	-	-	-
rs27397145	2:94388729	A	-	ENSMUSR00000391789	RegulatoryFeature	regulatory_region_variant	-	-	-	-	-	-	MODIFIER	-	-	-	SNV	-	-	-	promoter_flanking_region	-	-	-	-	-	-
rs27397145	2:94388729	A	ENSMUSG00000027194	ENSMUST00000094801	Transcript	intron_variant	-	-	-	-	-	-	MODIFIER	-	-1	-	SNV	Ttc17	MGI	-	protein_coding	ENSMUSP00000092395	-	-	-	-	-
rs27397170	2:94385392	C	ENSMUSG00000027194	ENSMUST00000111237	Transcript	intron_variant	-	-	-	-	-	-	MODIFIER	-	-1	-	SNV	Ttc17	MGI	-	protein_coding	ENSMUSP00000106868	-	-	-	-	-
rs27397170	2:94385392	C	ENSMUSG00000027194	ENSMUST00000111238	Transcript	intron_variant	-	-	-	-	-	-	MODIFIER	-	-1	-	SNV	Ttc17	MGI	-	protein_coding	ENSMUSP00000106869	-	-	-	-	-
rs27397170	2:94385392	C	ENSMUSG00000081476	ENSMUST00000117207	Transcript	upstream_gene_variant	-	-	-	-	-	-	MODIFIER	294	-1	-	SNV	Itpa-ps1	MGI	-	processed_pseudogene	-	-	-	-	-	-
rs27397170	2:94385392	C	ENSMUSG00000027194	ENSMUST00000094801	Transcript	intron_variant	-	-	-	-	-	-	MODIFIER	-	-1	-	SNV	Ttc17	MGI	-	protein_coding	ENSMUSP00000092395	-	-	-	-	-
rs27397170	2:94385392	C	ENSMUSG00000027194	ENSMUST00000150266	Transcript	intron_variant,non_coding_transcript_variant	-	-	-	-	-	-	MODIFIER	-	-1	-	SNV	Ttc17	MGI	-	processed_transcript	-	-	-	-	-	-
rs27414799	2:129269534	G	ENSMUSG00000085485	ENSMUST00000141964	Transcript	downstream_gene_variant	-	-	-	-	-	-	MODIFIER	1008	1	-	SNV	Gm14024	MGI	-	antisense	-	-	-	-	-	-
rs27414799	2:129269534	G	ENSMUSG00000048327	ENSMUST00000052708	Transcript	intron_variant	-	-	-	-	-	-	MODIFIER	-	-1	-	SNV	Ckap2l	MGI	-	protein_coding	ENSMUSP00000056145	-	-	-	-	-
rs27414836	2:129267248	G	ENSMUSG00000048327	ENSMUST00000052708	Transcript	downstream_gene_variant	-	-	-	-	-	-	MODIFIER	962	-1	-	SNV	Ckap2l	MGI	-	protein_coding	ENSMUSP00000056145	-	-	-	-	-
rs27414836	2:129267248	G	ENSMUSG00000085485	ENSMUST00000141964	Transcript	intron_variant,non_coding_transcript_variant	-	-	-	-	-	-	MODIFIER	-	1	-	SNV	Gm14024	MGI	-	antisense	-	-	-	-	-	-
rs27414847	2:129265263	T	ENSMUSG00000048327	ENSMUST00000052708	Transcript	downstream_gene_variant	-	-	-	-	-	-	MODIFIER	2947	-1	-	SNV	Ckap2l	MGI	-	protein_coding	ENSMUSP00000056145	-	-	-	-	-
rs27414847	2:129265263	T	ENSMUSG00000085485	ENSMUST00000141964	Transcript	intron_variant,non_coding_transcript_variant	-	-	-	-	-	-	MODIFIER	-	1	-	SNV	Gm14024	MGI	-	antisense	-	-	-	-	-	-
rs27414861	2:129263619	T	ENSMUSG00000048327	ENSMUST00000052708	Transcript	downstream_gene_variant	-	-	-	-	-	-	MODIFIER	4591	-1	-	SNV	Ckap2l	MGI	-	protein_coding	ENSMUSP00000056145	-	-	-	-	-
rs27414861	2:129263619	T	ENSMUSG00000085485	ENSMUST00000141964	Transcript	intron_variant,non_coding_transcript_variant	-	-	-	-	-	-	MODIFIER	-	1	-	SNV	Gm14024	MGI	-	antisense	-	-	-	-	-	-
rs27414861	2:129263619	T	-	ENSMUSR00000163034	RegulatoryFeature	regulatory_region_variant	-	-	-	-	-	-	MODIFIER	-	-	-	SNV	-	-	-	enhancer	-	-	-	-	-	-
rs27417238	2:94326954	T	ENSMUSG00000027194	ENSMUST00000055081	Transcript	intron_variant	-	-	-	-	-	-	MODIFIER	-	-1	-	SNV	Ttc17	MGI	-	protein_coding	ENSMUSP00000061360	-	-	-	-	-
rs27417238	2:94326954	T	ENSMUSG00000027194	ENSMUST00000094801	Transcript	downstream_gene_variant	-	-	-	-	-	-	MODIFIER	983	-1	-	SNV	Ttc17	MGI	-	protein_coding	ENSMUSP00000092395	-	-	-	-	-
rs27417238	2:94326954	T	ENSMUSG00000027194	ENSMUST00000111238	Transcript	intron_variant	-	-	-	-	-	-	MODIFIER	-	-1	-	SNV	Ttc17	MGI	-	protein_coding	ENSMUSP00000106869	-	-	-	-	-
rs27417238	2:94326954	T	ENSMUSG00000027194	ENSMUST00000111237	Transcript	intron_variant	-	-	-	-	-	-	MODIFIER	-	-1	-	SNV	Ttc17	MGI	-	protein_coding	ENSMUSP00000106868	-	-	-	-	-
rs27433024	2:129618457	G	ENSMUSG00000037902	ENSMUST00000049262	Transcript	missense_variant,splice_region_variant	1152	1094	365	D/G	gAt/gGt	-	MODERATE	-	1	-	SNV	Sirpa	MGI	-	protein_coding	ENSMUSP00000049022	tolerated(0.75)	-	-	-	-
rs27433024	2:129618457	G	ENSMUSG00000037902	ENSMUST00000099113	Transcript	missense_variant,splice_region_variant	858	440	147	D/G	gAt/gGt	-	MODERATE	-	1	-	SNV	Sirpa	MGI	-	protein_coding	ENSMUSP00000096713	tolerated_low_confidence(0.26)	-	-	-	-
rs27433024	2:129618457	G	ENSMUSG00000037902	ENSMUST00000103202	Transcript	missense_variant,splice_region_variant	1502	1094	365	D/G	gAt/gGt	-	MODERATE	-	1	-	SNV	Sirpa	MGI	-	protein_coding	ENSMUSP00000099491	tolerated(0.75)	-	-	-	-
rs27433024	2:129618457	G	ENSMUSG00000037902	ENSMUST00000153491	Transcript	downstream_gene_variant	-	-	-	-	-	-	MODIFIER	2200	1	cds_end_NF	SNV	Sirpa	MGI	-	protein_coding	ENSMUSP00000120324	-	-	-	-	-
rs27433024	2:129618457	G	ENSMUSG00000037902	ENSMUST00000160276	Transcript	missense_variant,splice_region_variant	440	440	147	D/G	gAt/gGt	-	MODERATE	-	1	-	SNV	Sirpa	MGI	-	protein_coding	ENSMUSP00000125004	tolerated(0.22)	-	-	-	-
rs27433024	2:129618457	G	ENSMUSG00000037902	ENSMUST00000160952	Transcript	intron_variant,non_coding_transcript_variant	-	-	-	-	-	-	MODIFIER	-	1	-	SNV	Sirpa	MGI	-	processed_transcript	-	-	-	-	-	-
rs27433024	2:129618457	G	ENSMUSG00000037902	ENSMUST00000103203	Transcript	missense_variant,splice_region_variant	1194	1094	365	D/G	gAt/gGt	-	MODERATE	-	1	-	SNV	Sirpa	MGI	-	protein_coding	ENSMUSP00000099492	tolerated(0.75)	-	-	-	-
rs27433024	2:129618457	G	ENSMUSG00000037902	ENSMUST00000162764	Transcript	upstream_gene_variant	-	-	-	-	-	-	MODIFIER	2228	1	-	SNV	Sirpa	MGI	-	retained_intron	-	-	-	-	-	-
rs27433024	2:129618457	G	ENSMUSG00000037902	ENSMUST00000163034	Transcript	missense_variant,splice_region_variant	128	83	28	D/G	gAt/gGt	-	MODERATE	-	1	-	SNV	Sirpa	MGI	-	protein_coding	ENSMUSP00000124888	tolerated_low_confidence(0.08)	-	-	-	-
rs27433024	2:129618457	G	ENSMUSG00000037902	ENSMUST00000179001	Transcript	missense_variant,splice_region_variant	1340	1094	365	D/G	gAt/gGt	-	MODERATE	-	1	-	SNV	Sirpa	MGI	-	protein_coding	ENSMUSP00000137611	tolerated(0.75)	-	-	-	-
rs27433024	2:129618457	G	ENSMUSG00000037902	ENSMUST00000161620	Transcript	missense_variant,splice_region_variant	1340	1094	365	D/G	gAt/gGt	-	MODERATE	-	1	-	SNV	Sirpa	MGI	-	protein_coding	ENSMUSP00000124048	tolerated(0.75)	-	-	-	-
rs27433027	2:129618188	C	ENSMUSG00000037902	ENSMUST00000099113	Transcript	intron_variant	-	-	-	-	-	-	MODIFIER	-	1	-	SNV	Sirpa	MGI	-	protein_coding	ENSMUSP00000096713	-	-	-	-	-
rs27433027	2:129618188	C	ENSMUSG00000037902	ENSMUST00000103202	Transcript	intron_variant	-	-	-	-	-	-	MODIFIER	-	1	-	SNV	Sirpa	MGI	-	protein_coding	ENSMUSP00000099491	-	-	-	-	-
rs27433027	2:129618188	C	ENSMUSG00000037902	ENSMUST00000103203	Transcript	intron_variant	-	-	-	-	-	-	MODIFIER	-	1	-	SNV	Sirpa	MGI	-	protein_coding	ENSMUSP00000099492	-	-	-	-	-
rs27433027	2:129618188	C	ENSMUSG00000037902	ENSMUST00000153491	Transcript	downstream_gene_variant	-	-	-	-	-	-	MODIFIER	1931	1	cds_end_NF	SNV	Sirpa	MGI	-	protein_coding	ENSMUSP00000120324	-	-	-	-	-
rs27433027	2:129618188	C	ENSMUSG00000037902	ENSMUST00000160276	Transcript	intron_variant	-	-	-	-	-	-	MODIFIER	-	1	-	SNV	Sirpa	MGI	-	protein_coding	ENSMUSP00000125004	-	-	-	-	-
rs27433027	2:129618188	C	ENSMUSG00000037902	ENSMUST00000160952	Transcript	intron_variant,non_coding_transcript_variant	-	-	-	-	-	-	MODIFIER	-	1	-	SNV	Sirpa	MGI	-	processed_transcript	-	-	-	-	-	-
rs27433027	2:129618188	C	ENSMUSG00000037902	ENSMUST00000161620	Transcript	intron_variant	-	-	-	-	-	-	MODIFIER	-	1	-	SNV	Sirpa	MGI	-	protein_coding	ENSMUSP00000124048	-	-	-	-	-
rs27433027	2:129618188	C	ENSMUSG00000037902	ENSMUST00000162764	Transcript	upstream_gene_variant	-	-	-	-	-	-	MODIFIER	2497	1	-	SNV	Sirpa	MGI	-	retained_intron	-	-	-	-	-	-
rs27433027	2:129618188	C	ENSMUSG00000037902	ENSMUST00000163034	Transcript	intron_variant	-	-	-	-	-	-	MODIFIER	-	1	-	SNV	Sirpa	MGI	-	protein_coding	ENSMUSP00000124888	-	-	-	-	-
rs27433027	2:129618188	C	ENSMUSG00000037902	ENSMUST00000179001	Transcript	intron_variant	-	-	-	-	-	-	MODIFIER	-	1	-	SNV	Sirpa	MGI	-	protein_coding	ENSMUSP00000137611	-	-	-	-	-
rs27433027	2:129618188	C	ENSMUSG00000037902	ENSMUST00000049262	Transcript	intron_variant	-	-	-	-	-	-	MODIFIER	-	1	-	SNV	Sirpa	MGI	-	protein_coding	ENSMUSP00000049022	-	-	-	-	-
rs27433042	2:129616516	C	ENSMUSG00000037902	ENSMUST00000099113	Transcript	intron_variant	-	-	-	-	-	-	MODIFIER	-	1	-	SNV	Sirpa	MGI	-	protein_coding	ENSMUSP00000096713	-	-	-	-	-
rs27433042	2:129616516	C	ENSMUSG00000037902	ENSMUST00000103202	Transcript	missense_variant	1459	1051	351	F/L	Ttt/Ctt	-	MODERATE	-	1	-	SNV	Sirpa	MGI	-	protein_coding	ENSMUSP00000099491	tolerated(0.68)	-	-	-	-
rs27433042	2:129616516	C	ENSMUSG00000037902	ENSMUST00000103203	Transcript	missense_variant	1151	1051	351	F/L	Ttt/Ctt	-	MODERATE	-	1	-	SNV	Sirpa	MGI	-	protein_coding	ENSMUSP00000099492	tolerated(0.68)	-	-	-	-
rs27433042	2:129616516	C	ENSMUSG00000037902	ENSMUST00000049262	Transcript	missense_variant	1109	1051	351	F/L	Ttt/Ctt	-	MODERATE	-	1	-	SNV	Sirpa	MGI	-	protein_coding	ENSMUSP00000049022	tolerated(0.69)	-	-	-	-
rs27433042	2:129616516	C	ENSMUSG00000037902	ENSMUST00000160276	Transcript	intron_variant	-	-	-	-	-	-	MODIFIER	-	1	-	SNV	Sirpa	MGI	-	protein_coding	ENSMUSP00000125004	-	-	-	-	-
rs27433042	2:129616516	C	ENSMUSG00000037902	ENSMUST00000160952	Transcript	intron_variant,non_coding_transcript_variant	-	-	-	-	-	-	MODIFIER	-	1	-	SNV	Sirpa	MGI	-	processed_transcript	-	-	-	-	-	-
rs27433042	2:129616516	C	ENSMUSG00000037902	ENSMUST00000161620	Transcript	missense_variant	1297	1051	351	F/L	Ttt/Ctt	-	MODERATE	-	1	-	SNV	Sirpa	MGI	-	protein_coding	ENSMUSP00000124048	tolerated(0.69)	-	-	-	-
rs27433042	2:129616516	C	ENSMUSG00000037902	ENSMUST00000162764	Transcript	upstream_gene_variant	-	-	-	-	-	-	MODIFIER	4169	1	-	SNV	Sirpa	MGI	-	retained_intron	-	-	-	-	-	-
rs27433042	2:129616516	C	ENSMUSG00000037902	ENSMUST00000163034	Transcript	intron_variant	-	-	-	-	-	-	MODIFIER	-	1	-	SNV	Sirpa	MGI	-	protein_coding	ENSMUSP00000124888	-	-	-	-	-
rs27433042	2:129616516	C	ENSMUSG00000037902	ENSMUST00000179001	Transcript	missense_variant	1297	1051	351	F/L	Ttt/Ctt	-	MODERATE	-	1	-	SNV	Sirpa	MGI	-	protein_coding	ENSMUSP00000137611	tolerated(0.68)	-	-	-	-
rs27433042	2:129616516	C	ENSMUSG00000037902	ENSMUST00000153491	Transcript	downstream_gene_variant	-	-	-	-	-	-	MODIFIER	259	1	cds_end_NF	SNV	Sirpa	MGI	-	protein_coding	ENSMUSP00000120324	-	-	-	-	-
rs27433061	2:129613735	G	ENSMUSG00000037902	ENSMUST00000099113	Transcript	intron_variant	-	-	-	-	-	-	MODIFIER	-	1	-	SNV	Sirpa	MGI	-	protein_coding	ENSMUSP00000096713	-	-	-	-	-
rs27433061	2:129613735	G	ENSMUSG00000037902	ENSMUST00000103202	Transcript	intron_variant	-	-	-	-	-	-	MODIFIER	-	1	-	SNV	Sirpa	MGI	-	protein_coding	ENSMUSP00000099491	-	-	-	-	-
rs27433061	2:129613735	G	ENSMUSG00000037902	ENSMUST00000103203	Transcript	intron_variant	-	-	-	-	-	-	MODIFIER	-	1	-	SNV	Sirpa	MGI	-	protein_coding	ENSMUSP00000099492	-	-	-	-	-
rs27433061	2:129613735	G	ENSMUSG00000037902	ENSMUST00000049262	Transcript	intron_variant	-	-	-	-	-	-	MODIFIER	-	1	-	SNV	Sirpa	MGI	-	protein_coding	ENSMUSP00000049022	-	-	-	-	-
rs27433061	2:129613735	G	ENSMUSG00000037902	ENSMUST00000136153	Transcript	downstream_gene_variant	-	-	-	-	-	-	MODIFIER	4740	1	-	SNV	Sirpa	MGI	-	processed_transcript	-	-	-	-	-	-
rs27433061	2:129613735	G	ENSMUSG00000037902	ENSMUST00000136554	Transcript	downstream_gene_variant	-	-	-	-	-	-	MODIFIER	4551	1	-	SNV	Sirpa	MGI	-	processed_transcript	-	-	-	-	-	-
rs27433061	2:129613735	G	ENSMUSG00000037902	ENSMUST00000153491	Transcript	intron_variant	-	-	-	-	-	-	MODIFIER	-	1	cds_end_NF	SNV	Sirpa	MGI	-	protein_coding	ENSMUSP00000120324	-	-	-	-	-
rs27433061	2:129613735	G	ENSMUSG00000037902	ENSMUST00000127751	Transcript	downstream_gene_variant	-	-	-	-	-	-	MODIFIER	4743	1	-	SNV	Sirpa	MGI	-	processed_transcript	-	-	-	-	-	-
rs27433061	2:129613735	G	ENSMUSG00000037902	ENSMUST00000160952	Transcript	intron_variant,non_coding_transcript_variant	-	-	-	-	-	-	MODIFIER	-	1	-	SNV	Sirpa	MGI	-	processed_transcript	-	-	-	-	-	-
rs27433061	2:129613735	G	ENSMUSG00000037902	ENSMUST00000161620	Transcript	intron_variant	-	-	-	-	-	-	MODIFIER	-	1	-	SNV	Sirpa	MGI	-	protein_coding	ENSMUSP00000124048	-	-	-	-	-
rs27433061	2:129613735	G	ENSMUSG00000037902	ENSMUST00000163034	Transcript	intron_variant	-	-	-	-	-	-	MODIFIER	-	1	-	SNV	Sirpa	MGI	-	protein_coding	ENSMUSP00000124888	-	-	-	-	-
rs27433061	2:129613735	G	ENSMUSG00000037902	ENSMUST00000179001	Transcript	intron_variant	-	-	-	-	-	-	MODIFIER	-	1	-	SNV	Sirpa	MGI	-	protein_coding	ENSMUSP00000137611	-	-	-	-	-
rs27433061	2:129613735	G	ENSMUSG00000037902	ENSMUST00000160276	Transcript	intron_variant	-	-	-	-	-	-	MODIFIER	-	1	-	SNV	Sirpa	MGI	-	protein_coding	ENSMUSP00000125004	-	-	-	-	-
rs27433063	2:129613694	T	ENSMUSG00000037902	ENSMUST00000099113	Transcript	intron_variant	-	-	-	-	-	-	MODIFIER	-	1	-	SNV	Sirpa	MGI	-	protein_coding	ENSMUSP00000096713	-	-	-	-	-
rs27433063	2:129613694	T	ENSMUSG00000037902	ENSMUST00000103202	Transcript	intron_variant	-	-	-	-	-	-	MODIFIER	-	1	-	SNV	Sirpa	MGI	-	protein_coding	ENSMUSP00000099491	-	-	-	-	-
rs27433063	2:129613694	T	ENSMUSG00000037902	ENSMUST00000103203	Transcript	intron_variant	-	-	-	-	-	-	MODIFIER	-	1	-	SNV	Sirpa	MGI	-	protein_coding	ENSMUSP00000099492	-	-	-	-	-
rs27433063	2:129613694	T	ENSMUSG00000037902	ENSMUST00000049262	Transcript	intron_variant	-	-	-	-	-	-	MODIFIER	-	1	-	SNV	Sirpa	MGI	-	protein_coding	ENSMUSP00000049022	-	-	-	-	-
rs27433063	2:129613694	T	ENSMUSG00000037902	ENSMUST00000136153	Transcript	downstream_gene_variant	-	-	-	-	-	-	MODIFIER	4699	1	-	SNV	Sirpa	MGI	-	processed_transcript	-	-	-	-	-	-
rs27433063	2:129613694	T	ENSMUSG00000037902	ENSMUST00000136554	Transcript	downstream_gene_variant	-	-	-	-	-	-	MODIFIER	4510	1	-	SNV	Sirpa	MGI	-	processed_transcript	-	-	-	-	-	-
rs27433063	2:129613694	T	ENSMUSG00000037902	ENSMUST00000153491	Transcript	intron_variant	-	-	-	-	-	-	MODIFIER	-	1	cds_end_NF	SNV	Sirpa	MGI	-	protein_coding	ENSMUSP00000120324	-	-	-	-	-
rs27433063	2:129613694	T	ENSMUSG00000037902	ENSMUST00000127751	Transcript	downstream_gene_variant	-	-	-	-	-	-	MODIFIER	4702	1	-	SNV	Sirpa	MGI	-	processed_transcript	-	-	-	-	-	-
rs27433063	2:129613694	T	ENSMUSG00000037902	ENSMUST00000160952	Transcript	intron_variant,non_coding_transcript_variant	-	-	-	-	-	-	MODIFIER	-	1	-	SNV	Sirpa	MGI	-	processed_transcript	-	-	-	-	-	-
rs27433063	2:129613694	T	ENSMUSG00000037902	ENSMUST00000161620	Transcript	intron_variant	-	-	-	-	-	-	MODIFIER	-	1	-	SNV	Sirpa	MGI	-	protein_coding	ENSMUSP00000124048	-	-	-	-	-
rs27433063	2:129613694	T	ENSMUSG00000037902	ENSMUST00000163034	Transcript	intron_variant	-	-	-	-	-	-	MODIFIER	-	1	-	SNV	Sirpa	MGI	-	protein_coding	ENSMUSP00000124888	-	-	-	-	-
rs27433063	2:129613694	T	ENSMUSG00000037902	ENSMUST00000179001	Transcript	intron_variant	-	-	-	-	-	-	MODIFIER	-	1	-	SNV	Sirpa	MGI	-	protein_coding	ENSMUSP00000137611	-	-	-	-	-
rs27433063	2:129613694	T	ENSMUSG00000037902	ENSMUST00000160276	Transcript	intron_variant	-	-	-	-	-	-	MODIFIER	-	1	-	SNV	Sirpa	MGI	-	protein_coding	ENSMUSP00000125004	-	-	-	-	-
rs27433066	2:129611410	T	ENSMUSG00000037902	ENSMUST00000049262	Transcript	intron_variant	-	-	-	-	-	-	MODIFIER	-	1	-	SNV	Sirpa	MGI	-	protein_coding	ENSMUSP00000049022	-	-	-	-	-
rs27433066	2:129611410	T	ENSMUSG00000037902	ENSMUST00000099113	Transcript	intron_variant	-	-	-	-	-	-	MODIFIER	-	1	-	SNV	Sirpa	MGI	-	protein_coding	ENSMUSP00000096713	-	-	-	-	-
rs27433066	2:129611410	T	ENSMUSG00000037902	ENSMUST00000103202	Transcript	intron_variant	-	-	-	-	-	-	MODIFIER	-	1	-	SNV	Sirpa	MGI	-	protein_coding	ENSMUSP00000099491	-	-	-	-	-
rs27433066	2:129611410	T	ENSMUSG00000037902	ENSMUST00000127751	Transcript	downstream_gene_variant	-	-	-	-	-	-	MODIFIER	2418	1	-	SNV	Sirpa	MGI	-	processed_transcript	-	-	-	-	-	-
rs27433066	2:129611410	T	ENSMUSG00000037902	ENSMUST00000136153	Transcript	downstream_gene_variant	-	-	-	-	-	-	MODIFIER	2415	1	-	SNV	Sirpa	MGI	-	processed_transcript	-	-	-	-	-	-
rs27433066	2:129611410	T	ENSMUSG00000037902	ENSMUST00000136554	Transcript	downstream_gene_variant	-	-	-	-	-	-	MODIFIER	2226	1	-	SNV	Sirpa	MGI	-	processed_transcript	-	-	-	-	-	-
rs27433066	2:129611410	T	ENSMUSG00000037902	ENSMUST00000103203	Transcript	intron_variant	-	-	-	-	-	-	MODIFIER	-	1	-	SNV	Sirpa	MGI	-	protein_coding	ENSMUSP00000099492	-	-	-	-	-
rs27433066	2:129611410	T	ENSMUSG00000037902	ENSMUST00000160276	Transcript	intron_variant	-	-	-	-	-	-	MODIFIER	-	1	-	SNV	Sirpa	MGI	-	protein_coding	ENSMUSP00000125004	-	-	-	-	-
rs27433066	2:129611410	T	ENSMUSG00000037902	ENSMUST00000160952	Transcript	intron_variant,non_coding_transcript_variant	-	-	-	-	-	-	MODIFIER	-	1	-	SNV	Sirpa	MGI	-	processed_transcript	-	-	-	-	-	-
rs27433066	2:129611410	T	ENSMUSG00000037902	ENSMUST00000161620	Transcript	intron_variant	-	-	-	-	-	-	MODIFIER	-	1	-	SNV	Sirpa	MGI	-	protein_coding	ENSMUSP00000124048	-	-	-	-	-
rs27433066	2:129611410	T	ENSMUSG00000037902	ENSMUST00000163034	Transcript	intron_variant	-	-	-	-	-	-	MODIFIER	-	1	-	SNV	Sirpa	MGI	-	protein_coding	ENSMUSP00000124888	-	-	-	-	-
rs27433066	2:129611410	T	ENSMUSG00000037902	ENSMUST00000179001	Transcript	intron_variant	-	-	-	-	-	-	MODIFIER	-	1	-	SNV	Sirpa	MGI	-	protein_coding	ENSMUSP00000137611	-	-	-	-	-
rs27433066	2:129611410	T	ENSMUSG00000037902	ENSMUST00000153491	Transcript	intron_variant	-	-	-	-	-	-	MODIFIER	-	1	cds_end_NF	SNV	Sirpa	MGI	-	protein_coding	ENSMUSP00000120324	-	-	-	-	-
rs27446507	2:128747821	C	ENSMUSG00000085036	ENSMUST00000145178	Transcript	downstream_gene_variant	-	-	-	-	-	-	MODIFIER	3450	-1	-	SNV	Gm14011	MGI	-	antisense	-	-	-	-	-	-
rs27446507	2:128747821	C	-	ENSMUSR00000162938	RegulatoryFeature	regulatory_region_variant	-	-	-	-	-	-	MODIFIER	-	-	-	SNV	-	-	-	promoter_flanking_region	-	-	-	-	-	-
rs27446507	2:128747821	C	ENSMUSG00000014361	ENSMUST00000014505	Transcript	intron_variant	-	-	-	-	-	-	MODIFIER	-	1	-	SNV	Mertk	MGI	-	protein_coding	ENSMUSP00000014505	-	-	-	-	-
rs27447962	2:128516568	A	-	ENSMUSR00000633351	RegulatoryFeature	regulatory_region_variant	-	-	-	-	-	-	MODIFIER	-	-	-	SNV	-	-	-	CTCF_binding_site	-	-	-	-	-	-
rs27447962	2:128516568	A	-	ENSMUSR00000633352	RegulatoryFeature	regulatory_region_variant	-	-	-	-	-	-	MODIFIER	-	-	-	SNV	-	-	-	TF_binding_site	-	-	-	-	-	-
rs27447962	2:128516568	A	-	-	-	intergenic_variant	-	-	-	-	-	-	MODIFIER	-	-	-	SNV	-	-	-	-	-	-	-	-	-	-
rs27447966	2:128516401	T	-	-	-	intergenic_variant	-	-	-	-	-	-	MODIFIER	-	-	-	SNV	-	-	-	-	-	-	-	-	-	-
rs27447966	2:128516401	T	-	ENSMUSR00000633351	RegulatoryFeature	regulatory_region_variant	-	-	-	-	-	-	MODIFIER	-	-	-	SNV	-	-	-	CTCF_binding_site	-	-	-	-	-	-
rs27448110	2:129608217	G	ENSMUSG00000037902	ENSMUST00000049262	Transcript	intron_variant	-	-	-	-	-	-	MODIFIER	-	1	-	SNV	Sirpa	MGI	-	protein_coding	ENSMUSP00000049022	-	-	-	-	-
rs27448110	2:129608217	G	ENSMUSG00000037902	ENSMUST00000103202	Transcript	intron_variant	-	-	-	-	-	-	MODIFIER	-	1	-	SNV	Sirpa	MGI	-	protein_coding	ENSMUSP00000099491	-	-	-	-	-
rs27448110	2:129608217	G	ENSMUSG00000037902	ENSMUST00000103203	Transcript	intron_variant	-	-	-	-	-	-	MODIFIER	-	1	-	SNV	Sirpa	MGI	-	protein_coding	ENSMUSP00000099492	-	-	-	-	-
rs27448110	2:129608217	G	ENSMUSG00000037902	ENSMUST00000127751	Transcript	non_coding_transcript_exon_variant	234	-	-	-	-	-	MODIFIER	-	1	-	SNV	Sirpa	MGI	-	processed_transcript	-	-	-	-	-	-
rs27448110	2:129608217	G	ENSMUSG00000037902	ENSMUST00000136153	Transcript	non_coding_transcript_exon_variant	413	-	-	-	-	-	MODIFIER	-	1	-	SNV	Sirpa	MGI	-	processed_transcript	-	-	-	-	-	-
rs27448110	2:129608217	G	ENSMUSG00000037902	ENSMUST00000136554	Transcript	intron_variant,non_coding_transcript_variant	-	-	-	-	-	-	MODIFIER	-	1	-	SNV	Sirpa	MGI	-	processed_transcript	-	-	-	-	-	-
rs27448110	2:129608217	G	ENSMUSG00000037902	ENSMUST00000153491	Transcript	intron_variant	-	-	-	-	-	-	MODIFIER	-	1	cds_end_NF	SNV	Sirpa	MGI	-	protein_coding	ENSMUSP00000120324	-	-	-	-	-
rs27448110	2:129608217	G	ENSMUSG00000037902	ENSMUST00000160276	Transcript	intron_variant	-	-	-	-	-	-	MODIFIER	-	1	-	SNV	Sirpa	MGI	-	protein_coding	ENSMUSP00000125004	-	-	-	-	-
rs27448110	2:129608217	G	ENSMUSG00000037902	ENSMUST00000160952	Transcript	intron_variant,non_coding_transcript_variant	-	-	-	-	-	-	MODIFIER	-	1	-	SNV	Sirpa	MGI	-	processed_transcript	-	-	-	-	-	-
rs27448110	2:129608217	G	ENSMUSG00000037902	ENSMUST00000161620	Transcript	intron_variant	-	-	-	-	-	-	MODIFIER	-	1	-	SNV	Sirpa	MGI	-	protein_coding	ENSMUSP00000124048	-	-	-	-	-
rs27448110	2:129608217	G	ENSMUSG00000037902	ENSMUST00000163034	Transcript	intron_variant	-	-	-	-	-	-	MODIFIER	-	1	-	SNV	Sirpa	MGI	-	protein_coding	ENSMUSP00000124888	-	-	-	-	-
rs27448110	2:129608217	G	ENSMUSG00000037902	ENSMUST00000179001	Transcript	intron_variant	-	-	-	-	-	-	MODIFIER	-	1	-	SNV	Sirpa	MGI	-	protein_coding	ENSMUSP00000137611	-	-	-	-	-
rs27448110	2:129608217	G	ENSMUSG00000037902	ENSMUST00000099113	Transcript	intron_variant	-	-	-	-	-	-	MODIFIER	-	1	-	SNV	Sirpa	MGI	-	protein_coding	ENSMUSP00000096713	-	-	-	-	-
rs27462795	2:129286638	A	ENSMUSG00000048327	ENSMUST00000052708	Transcript	intron_variant	-	-	-	-	-	-	MODIFIER	-	-1	-	SNV	Ckap2l	MGI	-	protein_coding	ENSMUSP00000056145	-	-	-	-	-
rs27518107	4:121007511	G	ENSMUSG00000032870	ENSMUST00000043200	Transcript	intron_variant	-	-	-	-	-	-	MODIFIER	-	-1	-	SNV	Smap2	MGI	-	protein_coding	ENSMUSP00000035800	-	-	-	-	-
rs27518109	4:121007472	G	ENSMUSG00000032870	ENSMUST00000043200	Transcript	intron_variant	-	-	-	-	-	-	MODIFIER	-	-1	-	SNV	Smap2	MGI	-	protein_coding	ENSMUSP00000035800	-	-	-	-	-
rs27518111	4:121006873	C	ENSMUSG00000032870	ENSMUST00000043200	Transcript	intron_variant	-	-	-	-	-	-	MODIFIER	-	-1	-	SNV	Smap2	MGI	-	protein_coding	ENSMUSP00000035800	-	-	-	-	-
rs27518116	4:121004841	C	ENSMUSG00000032870	ENSMUST00000043200	Transcript	intron_variant	-	-	-	-	-	-	MODIFIER	-	-1	-	SNV	Smap2	MGI	-	protein_coding	ENSMUSP00000035800	-	-	-	-	-
rs27518123	4:121003904	T	ENSMUSG00000032870	ENSMUST00000043200	Transcript	intron_variant	-	-	-	-	-	-	MODIFIER	-	-1	-	SNV	Smap2	MGI	-	protein_coding	ENSMUSP00000035800	-	-	-	-	-
rs27518163	4:120997099	G	ENSMUSG00000032870	ENSMUST00000043200	Transcript	intron_variant	-	-	-	-	-	-	MODIFIER	-	-1	-	SNV	Smap2	MGI	-	protein_coding	ENSMUSP00000035800	-	-	-	-	-
rs27518163	4:120997099	G	-	ENSMUSR00000415954	RegulatoryFeature	regulatory_region_variant	-	-	-	-	-	-	MODIFIER	-	-	-	SNV	-	-	-	enhancer	-	-	-	-	-	-
rs27566840	4:125760836	A	-	-	-	intergenic_variant	-	-	-	-	-	-	MODIFIER	-	-	-	SNV	-	-	-	-	-	-	-	-	-	-
rs27569680	4:124288980	C	ENSMUSG00000086087	ENSMUST00000139012	Transcript	downstream_gene_variant	-	-	-	-	-	-	MODIFIER	4713	-1	-	SNV	Gm12916	MGI	-	lincRNA	-	-	-	-	-	-
rs27672492	4:7804584	T	-	-	-	intergenic_variant	-	-	-	-	-	-	MODIFIER	-	-	-	SNV	-	-	-	-	-	-	-	-	-	-
rs27672498	4:7804244	T	-	-	-	intergenic_variant	-	-	-	-	-	-	MODIFIER	-	-	-	SNV	-	-	-	-	-	-	-	-	-	-
rs27672625	4:7753224	C	-	-	-	intergenic_variant	-	-	-	-	-	-	MODIFIER	-	-	-	SNV	-	-	-	-	-	-	-	-	-	-
rs27678898	4:18409847	A	ENSMUSG00000087402	ENSMUST00000133363	Transcript	intron_variant,non_coding_transcript_variant	-	-	-	-	-	-	MODIFIER	-	1	-	SNV	Gm11867	MGI	-	processed_transcript	-	-	-	-	-	-
rs27678919	4:18403165	T	ENSMUSG00000087402	ENSMUST00000133363	Transcript	upstream_gene_variant	-	-	-	-	-	-	MODIFIER	4184	1	-	SNV	Gm11867	MGI	-	processed_transcript	-	-	-	-	-	-
rs27678926	4:18399885	T	-	-	-	intergenic_variant	-	-	-	-	-	-	MODIFIER	-	-	-	SNV	-	-	-	-	-	-	-	-	-	-
rs27678946	4:18388078	T	-	-	-	intergenic_variant	-	-	-	-	-	-	MODIFIER	-	-	-	SNV	-	-	-	-	-	-	-	-	-	-
rs27678970	4:18377532	G	-	-	-	intergenic_variant	-	-	-	-	-	-	MODIFIER	-	-	-	SNV	-	-	-	-	-	-	-	-	-	-
rs27678988	4:18372403	T	-	-	-	intergenic_variant	-	-	-	-	-	-	MODIFIER	-	-	-	SNV	-	-	-	-	-	-	-	-	-	-
rs27693852	4:18236497	C	-	-	-	intergenic_variant	-	-	-	-	-	-	MODIFIER	-	-	-	SNV	-	-	-	-	-	-	-	-	-	-
rs27693864	4:18232755	A	-	-	-	intergenic_variant	-	-	-	-	-	-	MODIFIER	-	-	-	SNV	-	-	-	-	-	-	-	-	-	-
rs27693890	4:18229647	T	-	-	-	intergenic_variant	-	-	-	-	-	-	MODIFIER	-	-	-	SNV	-	-	-	-	-	-	-	-	-	-
rs27694012	4:18154517	G	-	-	-	intergenic_variant	-	-	-	-	-	-	MODIFIER	-	-	-	SNV	-	-	-	-	-	-	-	-	-	-
rs27715393	4:18135161	G	-	-	-	intergenic_variant	-	-	-	-	-	-	MODIFIER	-	-	-	SNV	-	-	-	-	-	-	-	-	-	-
rs29225127	13:82595868	G	-	-	-	intergenic_variant	-	-	-	-	-	-	MODIFIER	-	-	-	SNV	-	-	-	-	-	-	-	-	-	-
rs29225302	13:82544682	T	-	-	-	intergenic_variant	-	-	-	-	-	-	MODIFIER	-	-	-	SNV	-	-	-	-	-	-	-	-	-	-
rs29229161	13:82593324	G	-	-	-	intergenic_variant	-	-	-	-	-	-	MODIFIER	-	-	-	SNV	-	-	-	-	-	-	-	-	-	-
rs29232105	13:83058938	C	-	-	-	intergenic_variant	-	-	-	-	-	-	MODIFIER	-	-	-	SNV	-	-	-	-	-	-	-	-	-	-
rs29232513	13:82317957	A	-	ENSMUSR00000550955	RegulatoryFeature	regulatory_region_variant	-	-	-	-	-	-	MODIFIER	-	-	-	SNV	-	-	-	enhancer	-	-	-	-	-	-
rs29232513	13:82317957	A	-	-	-	intergenic_variant	-	-	-	-	-	-	MODIFIER	-	-	-	SNV	-	-	-	-	-	-	-	-	-	-
rs29234317	13:89291178	T	ENSMUSG00000034488	ENSMUST00000043111	Transcript	intron_variant	-	-	-	-	-	-	MODIFIER	-	1	-	SNV	Edil3	MGI	-	protein_coding	ENSMUSP00000044652	-	-	-	-	-
rs29234317	13:89291178	T	ENSMUSG00000034488	ENSMUST00000081769	Transcript	intron_variant	-	-	-	-	-	-	MODIFIER	-	1	-	SNV	Edil3	MGI	-	protein_coding	ENSMUSP00000080462	-	-	-	-	-
rs29236036	13:82316024	C	-	-	-	intergenic_variant	-	-	-	-	-	-	MODIFIER	-	-	-	SNV	-	-	-	-	-	-	-	-	-	-
rs29238053	13:86217381	G	-	-	-	intergenic_variant	-	-	-	-	-	-	MODIFIER	-	-	-	SNV	-	-	-	-	-	-	-	-	-	-
rs29239960	13:86009966	G	-	-	-	intergenic_variant	-	-	-	-	-	-	MODIFIER	-	-	-	SNV	-	-	-	-	-	-	-	-	-	-
rs29242266	13:82546841	A	-	-	-	intergenic_variant	-	-	-	-	-	-	MODIFIER	-	-	-	SNV	-	-	-	-	-	-	-	-	-	-
rs29242397	13:82565472	T	-	-	-	intergenic_variant	-	-	-	-	-	-	MODIFIER	-	-	-	SNV	-	-	-	-	-	-	-	-	-	-
rs29494500	13:82553651	T	-	-	-	intergenic_variant	-	-	-	-	-	-	MODIFIER	-	-	-	SNV	-	-	-	-	-	-	-	-	-	-
rs29494986	13:82620215	A	-	ENSMUSR00000341722	RegulatoryFeature	regulatory_region_variant	-	-	-	-	-	-	MODIFIER	-	-	-	SNV	-	-	-	enhancer	-	-	-	-	-	-
rs29494986	13:82620215	A	-	-	-	intergenic_variant	-	-	-	-	-	-	MODIFIER	-	-	-	SNV	-	-	-	-	-	-	-	-	-	-
rs29509294	13:85829819	C	-	ENSMUSR00000341858	RegulatoryFeature	regulatory_region_variant	-	-	-	-	-	-	MODIFIER	-	-	-	SNV	-	-	-	CTCF_binding_site	-	-	-	-	-	-
rs29509294	13:85829819	C	-	-	-	intergenic_variant	-	-	-	-	-	-	MODIFIER	-	-	-	SNV	-	-	-	-	-	-	-	-	-	-
rs29512979	13:83056739	A	-	ENSMUSR00000341734	RegulatoryFeature	regulatory_region_variant	-	-	-	-	-	-	MODIFIER	-	-	-	SNV	-	-	-	promoter_flanking_region	-	-	-	-	-	-
rs29512979	13:83056739	A	-	-	-	intergenic_variant	-	-	-	-	-	-	MODIFIER	-	-	-	SNV	-	-	-	-	-	-	-	-	-	-
rs29513214	13:82620141	A	-	ENSMUSR00000341722	RegulatoryFeature	regulatory_region_variant	-	-	-	-	-	-	MODIFIER	-	-	-	SNV	-	-	-	enhancer	-	-	-	-	-	-
rs29513214	13:82620141	A	-	-	-	intergenic_variant	-	-	-	-	-	-	MODIFIER	-	-	-	SNV	-	-	-	-	-	-	-	-	-	-
rs29526614	5:93036075	G	-	ENSMUSR00000684316	RegulatoryFeature	regulatory_region_variant	-	-	-	-	-	-	MODIFIER	-	-	-	SNV	-	-	-	enhancer	-	-	-	-	-	-
rs29526614	5:93036075	G	-	-	-	intergenic_variant	-	-	-	-	-	-	MODIFIER	-	-	-	SNV	-	-	-	-	-	-	-	-	-	-
rs29530153	13:82580623	T	-	-	-	intergenic_variant	-	-	-	-	-	-	MODIFIER	-	-	-	SNV	-	-	-	-	-	-	-	-	-	-
rs29534327	13:85832553	C	-	-	-	intergenic_variant	-	-	-	-	-	-	MODIFIER	-	-	-	SNV	-	-	-	-	-	-	-	-	-	-
rs29536431	13:82437999	G	-	-	-	intergenic_variant	-	-	-	-	-	-	MODIFIER	-	-	-	SNV	-	-	-	-	-	-	-	-	-	-
rs29546033	13:82454140	G	-	-	-	intergenic_variant	-	-	-	-	-	-	MODIFIER	-	-	-	SNV	-	-	-	-	-	-	-	-	-	-
rs29546683	5:93028432	C	-	ENSMUSR00000212919	RegulatoryFeature	regulatory_region_variant	-	-	-	-	-	-	MODIFIER	-	-	-	SNV	-	-	-	promoter_flanking_region	-	-	-	-	-	-
rs29546683	5:93028432	C	-	-	-	intergenic_variant	-	-	-	-	-	-	MODIFIER	-	-	-	SNV	-	-	-	-	-	-	-	-	-	-
rs29546877	5:93061954	C	-	-	-	intergenic_variant	-	-	-	-	-	-	MODIFIER	-	-	-	SNV	-	-	-	-	-	-	-	-	-	-
rs29548829	13:83056598	A	-	ENSMUSR00000341734	RegulatoryFeature	regulatory_region_variant	-	-	-	-	-	-	MODIFIER	-	-	-	SNV	-	-	-	promoter_flanking_region	-	-	-	-	-	-
rs29548829	13:83056598	A	-	-	-	intergenic_variant	-	-	-	-	-	-	MODIFIER	-	-	-	SNV	-	-	-	-	-	-	-	-	-	-
rs29549538	13:89287247	A	ENSMUSG00000034488	ENSMUST00000043111	Transcript	intron_variant	-	-	-	-	-	-	MODIFIER	-	1	-	SNV	Edil3	MGI	-	protein_coding	ENSMUSP00000044652	-	-	-	-	-
rs29549538	13:89287247	A	ENSMUSG00000034488	ENSMUST00000081769	Transcript	intron_variant	-	-	-	-	-	-	MODIFIER	-	1	-	SNV	Edil3	MGI	-	protein_coding	ENSMUSP00000080462	-	-	-	-	-
rs29566762	13:85831096	G	-	-	-	intergenic_variant	-	-	-	-	-	-	MODIFIER	-	-	-	SNV	-	-	-	-	-	-	-	-	-	-
rs29572124	13:64601474	T	-	-	-	intergenic_variant	-	-	-	-	-	-	MODIFIER	-	-	-	SNV	-	-	-	-	-	-	-	-	-	-
rs29577022	5:93037356	C	ENSMUSG00000045314	ENSMUST00000061328	Transcript	downstream_gene_variant	-	-	-	-	-	-	MODIFIER	3767	-1	-	SNV	Sowahb	MGI	-	protein_coding	ENSMUSP00000055267	-	-	-	-	-
rs29577022	5:93037356	C	-	ENSMUSR00000684316	RegulatoryFeature	regulatory_region_variant	-	-	-	-	-	-	MODIFIER	-	-	-	SNV	-	-	-	enhancer	-	-	-	-	-	-
rs29584753	13:82395988	C	-	-	-	intergenic_variant	-	-	-	-	-	-	MODIFIER	-	-	-	SNV	-	-	-	-	-	-	-	-	-	-
rs29634620	13:85827914	T	-	-	-	intergenic_variant	-	-	-	-	-	-	MODIFIER	-	-	-	SNV	-	-	-	-	-	-	-	-	-	-
rs29667086	13:83056980	T	-	-	-	intergenic_variant	-	-	-	-	-	-	MODIFIER	-	-	-	SNV	-	-	-	-	-	-	-	-	-	-
rs29669052	13:85966202	A	-	-	-	intergenic_variant	-	-	-	-	-	-	MODIFIER	-	-	-	SNV	-	-	-	-	-	-	-	-	-	-
rs29680877	13:84220808	A	ENSMUSG00000035762	ENSMUST00000057495	Transcript	upstream_gene_variant	-	-	-	-	-	-	MODIFIER	1492	1	-	SNV	Tmem161b	MGI	-	protein_coding	ENSMUSP00000055208	-	-	-	-	-
rs29680877	13:84220808	A	ENSMUSG00000097292	ENSMUST00000180894	Transcript	non_coding_transcript_exon_variant	1121	-	-	-	-	-	MODIFIER	-	-1	-	SNV	A230107N01Rik	MGI	-	antisense	-	-	-	-	-	-
rs29680877	13:84220808	A	ENSMUSG00000097292	ENSMUST00000185973	Transcript	non_coding_transcript_exon_variant	1293	-	-	-	-	-	MODIFIER	-	-1	-	SNV	A230107N01Rik	MGI	-	antisense	-	-	-	-	-	-
rs29680877	13:84220808	A	ENSMUSG00000035762	ENSMUST00000223827	Transcript	upstream_gene_variant	-	-	-	-	-	-	MODIFIER	1506	1	-	SNV	Tmem161b	MGI	-	nonsense_mediated_decay	ENSMUSP00000153673	-	-	-	-	-
rs29680877	13:84220808	A	ENSMUSG00000035762	ENSMUST00000223862	Transcript	upstream_gene_variant	-	-	-	-	-	-	MODIFIER	1504	1	-	SNV	Tmem161b	MGI	-	nonsense_mediated_decay	ENSMUSP00000153435	-	-	-	-	-
rs29680877	13:84220808	A	ENSMUSG00000035762	ENSMUST00000224501	Transcript	upstream_gene_variant	-	-	-	-	-	-	MODIFIER	1488	1	-	SNV	Tmem161b	MGI	-	processed_transcript	-	-	-	-	-	-
rs29680877	13:84220808	A	ENSMUSG00000035762	ENSMUST00000224525	Transcript	upstream_gene_variant	-	-	-	-	-	-	MODIFIER	4406	1	cds_end_NF	SNV	Tmem161b	MGI	-	protein_coding	ENSMUSP00000152993	-	-	-	-	-
rs29680877	13:84220808	A	ENSMUSG00000035762	ENSMUST00000225069	Transcript	upstream_gene_variant	-	-	-	-	-	-	MODIFIER	1518	1	-	SNV	Tmem161b	MGI	-	protein_coding	ENSMUSP00000152891	-	-	-	-	-
rs29680877	13:84220808	A	ENSMUSG00000035762	ENSMUST00000225126	Transcript	upstream_gene_variant	-	-	-	-	-	-	MODIFIER	1521	1	-	SNV	Tmem161b	MGI	-	retained_intron	-	-	-	-	-	-
rs29680877	13:84220808	A	ENSMUSG00000035762	ENSMUST00000225212	Transcript	upstream_gene_variant	-	-	-	-	-	-	MODIFIER	1505	1	-	SNV	Tmem161b	MGI	-	retained_intron	-	-	-	-	-	-
rs29708266	13:82578133	A	-	-	-	intergenic_variant	-	-	-	-	-	-	MODIFIER	-	-	-	SNV	-	-	-	-	-	-	-	-	-	-
rs29722653	13:89287388	G	ENSMUSG00000034488	ENSMUST00000043111	Transcript	intron_variant	-	-	-	-	-	-	MODIFIER	-	1	-	SNV	Edil3	MGI	-	protein_coding	ENSMUSP00000044652	-	-	-	-	-
rs29722653	13:89287388	G	ENSMUSG00000034488	ENSMUST00000081769	Transcript	intron_variant	-	-	-	-	-	-	MODIFIER	-	1	-	SNV	Edil3	MGI	-	protein_coding	ENSMUSP00000080462	-	-	-	-	-
rs29730157	13:82315857	G	-	-	-	intergenic_variant	-	-	-	-	-	-	MODIFIER	-	-	-	SNV	-	-	-	-	-	-	-	-	-	-
rs29759108	13:86310131	A	-	-	-	intergenic_variant	-	-	-	-	-	-	MODIFIER	-	-	-	SNV	-	-	-	-	-	-	-	-	-	-
rs29770646	2:129067757	C	ENSMUSG00000027394	ENSMUST00000035812	Transcript	intron_variant	-	-	-	-	-	-	MODIFIER	-	1	-	SNV	Ttl	MGI	-	protein_coding	ENSMUSP00000046883	-	-	-	-	-
rs29770646	2:129067757	C	ENSMUSG00000087151	ENSMUST00000143857	Transcript	upstream_gene_variant	-	-	-	-	-	-	MODIFIER	2071	-1	-	SNV	Gm14022	MGI	-	processed_transcript	-	-	-	-	-	-
rs29770646	2:129067757	C	-	ENSMUSR00000162989	RegulatoryFeature	regulatory_region_variant	-	-	-	-	-	-	MODIFIER	-	-	-	SNV	-	-	-	promoter	-	-	-	-	-	-
rs29770646	2:129067757	C	ENSMUSG00000027394	ENSMUST00000144730	Transcript	non_coding_transcript_exon_variant	705	-	-	-	-	-	MODIFIER	-	1	-	SNV	Ttl	MGI	-	processed_transcript	-	-	-	-	-	-
rs29778224	5:93255913	A	-	-	-	intergenic_variant	-	-	-	-	-	-	MODIFIER	-	-	-	SNV	-	-	-	-	-	-	-	-	-	-
rs29781231	5:93399319	C	-	-	-	intergenic_variant	-	-	-	-	-	-	MODIFIER	-	-	-	SNV	-	-	-	-	-	-	-	-	-	-
rs29811279	13:85827257	A	-	-	-	intergenic_variant	-	-	-	-	-	-	MODIFIER	-	-	-	SNV	-	-	-	-	-	-	-	-	-	-
rs29811728	13:86679334	A	-	-	-	intergenic_variant	-	-	-	-	-	-	MODIFIER	-	-	-	SNV	-	-	-	-	-	-	-	-	-	-
rs29833699	13:82566281	G	-	-	-	intergenic_variant	-	-	-	-	-	-	MODIFIER	-	-	-	SNV	-	-	-	-	-	-	-	-	-	-
rs29851160	13:89407753	G	-	-	-	intergenic_variant	-	-	-	-	-	-	MODIFIER	-	-	-	SNV	-	-	-	-	-	-	-	-	-	-
rs29856519	13:86161979	C	-	-	-	intergenic_variant	-	-	-	-	-	-	MODIFIER	-	-	-	SNV	-	-	-	-	-	-	-	-	-	-
rs29946392	13:86310074	A	-	-	-	intergenic_variant	-	-	-	-	-	-	MODIFIER	-	-	-	SNV	-	-	-	-	-	-	-	-	-	-
rs29957691	13:82490781	C	-	-	-	intergenic_variant	-	-	-	-	-	-	MODIFIER	-	-	-	SNV	-	-	-	-	-	-	-	-	-	-
rs30062816	13:64591561	C	-	-	-	intergenic_variant	-	-	-	-	-	-	MODIFIER	-	-	-	SNV	-	-	-	-	-	-	-	-	-	-
rs30075984	13:85830644	A	-	-	-	intergenic_variant	-	-	-	-	-	-	MODIFIER	-	-	-	SNV	-	-	-	-	-	-	-	-	-	-
rs30311747	19:57181602	G	ENSMUSG00000025085	ENSMUST00000079360	Transcript	intron_variant	-	-	-	-	-	-	MODIFIER	-	-1	-	SNV	Ablim1	MGI	-	protein_coding	ENSMUSP00000078336	-	-	-	-	-
rs30311747	19:57181602	G	ENSMUSG00000025085	ENSMUST00000111524	Transcript	intron_variant	-	-	-	-	-	-	MODIFIER	-	-1	-	SNV	Ablim1	MGI	-	protein_coding	ENSMUSP00000107149	-	-	-	-	-
rs30311747	19:57181602	G	ENSMUSG00000025085	ENSMUST00000111544	Transcript	intron_variant	-	-	-	-	-	-	MODIFIER	-	-1	-	SNV	Ablim1	MGI	-	protein_coding	ENSMUSP00000107169	-	-	-	-	-
rs30311747	19:57181602	G	ENSMUSG00000025085	ENSMUST00000111546	Transcript	intron_variant	-	-	-	-	-	-	MODIFIER	-	-1	-	SNV	Ablim1	MGI	-	protein_coding	ENSMUSP00000107172	-	-	-	-	-
rs30311747	19:57181602	G	ENSMUSG00000025085	ENSMUST00000099294	Transcript	intron_variant	-	-	-	-	-	-	MODIFIER	-	-1	-	SNV	Ablim1	MGI	-	protein_coding	ENSMUSP00000096897	-	-	-	-	-
rs30311747	19:57181602	G	ENSMUSG00000025085	ENSMUST00000111555	Transcript	intron_variant	-	-	-	-	-	-	MODIFIER	-	-1	-	SNV	Ablim1	MGI	-	protein_coding	ENSMUSP00000107180	-	-	-	-	-
rs30311747	19:57181602	G	ENSMUSG00000025085	ENSMUST00000111558	Transcript	intron_variant	-	-	-	-	-	-	MODIFIER	-	-1	-	SNV	Ablim1	MGI	-	protein_coding	ENSMUSP00000107183	-	-	-	-	-
rs30311747	19:57181602	G	ENSMUSG00000025085	ENSMUST00000111559	Transcript	intron_variant	-	-	-	-	-	-	MODIFIER	-	-1	-	SNV	Ablim1	MGI	-	protein_coding	ENSMUSP00000107184	-	-	-	-	-
rs30311747	19:57181602	G	ENSMUSG00000025085	ENSMUST00000133369	Transcript	intron_variant	-	-	-	-	-	-	MODIFIER	-	-1	cds_start_NF,cds_end_NF	SNV	Ablim1	MGI	-	protein_coding	ENSMUSP00000117798	-	-	-	-	-
rs30311747	19:57181602	G	ENSMUSG00000025085	ENSMUST00000156316	Transcript	intron_variant,non_coding_transcript_variant	-	-	-	-	-	-	MODIFIER	-	-1	-	SNV	Ablim1	MGI	-	retained_intron	-	-	-	-	-	-
rs30311747	19:57181602	G	-	ENSMUSR00000384464	RegulatoryFeature	regulatory_region_variant	-	-	-	-	-	-	MODIFIER	-	-	-	SNV	-	-	-	promoter_flanking_region	-	-	-	-	-	-
rs30311747	19:57181602	G	ENSMUSG00000025085	ENSMUST00000111550	Transcript	intron_variant	-	-	-	-	-	-	MODIFIER	-	-1	-	SNV	Ablim1	MGI	-	protein_coding	ENSMUSP00000107175	-	-	-	-	-
rs30319437	19:57239202	A	ENSMUSG00000025085	ENSMUST00000111524	Transcript	intron_variant	-	-	-	-	-	-	MODIFIER	-	-1	-	SNV	Ablim1	MGI	-	protein_coding	ENSMUSP00000107149	-	-	-	-	-
rs30319437	19:57239202	A	ENSMUSG00000025085	ENSMUST00000111558	Transcript	synonymous_variant	660	30	10	P	ccC/ccT	-	LOW	-	-1	-	SNV	Ablim1	MGI	-	protein_coding	ENSMUSP00000107183	-	-	-	-	-
rs30319437	19:57239202	A	ENSMUSG00000025085	ENSMUST00000111559	Transcript	synonymous_variant	128	30	10	P	ccC/ccT	-	LOW	-	-1	-	SNV	Ablim1	MGI	-	protein_coding	ENSMUSP00000107184	-	-	-	-	-
rs30319437	19:57239202	A	-	ENSMUSR00000384476	RegulatoryFeature	regulatory_region_variant	-	-	-	-	-	-	MODIFIER	-	-	-	SNV	-	-	-	promoter_flanking_region	-	-	-	-	-	-
rs30319437	19:57239202	A	ENSMUSG00000025085	ENSMUST00000156316	Transcript	intron_variant,non_coding_transcript_variant	-	-	-	-	-	-	MODIFIER	-	-1	-	SNV	Ablim1	MGI	-	retained_intron	-	-	-	-	-	-
rs30324796	19:57252110	A	ENSMUSG00000025085	ENSMUST00000156316	Transcript	intron_variant,non_coding_transcript_variant	-	-	-	-	-	-	MODIFIER	-	-1	-	SNV	Ablim1	MGI	-	retained_intron	-	-	-	-	-	-
rs30324796	19:57252110	A	ENSMUSG00000025085	ENSMUST00000111524	Transcript	intron_variant	-	-	-	-	-	-	MODIFIER	-	-1	-	SNV	Ablim1	MGI	-	protein_coding	ENSMUSP00000107149	-	-	-	-	-
rs30355851	19:57191384	G	ENSMUSG00000025085	ENSMUST00000079360	Transcript	intron_variant	-	-	-	-	-	-	MODIFIER	-	-1	-	SNV	Ablim1	MGI	-	protein_coding	ENSMUSP00000078336	-	-	-	-	-
rs30355851	19:57191384	G	ENSMUSG00000025085	ENSMUST00000111524	Transcript	intron_variant	-	-	-	-	-	-	MODIFIER	-	-1	-	SNV	Ablim1	MGI	-	protein_coding	ENSMUSP00000107149	-	-	-	-	-
rs30355851	19:57191384	G	ENSMUSG00000025085	ENSMUST00000111544	Transcript	intron_variant	-	-	-	-	-	-	MODIFIER	-	-1	-	SNV	Ablim1	MGI	-	protein_coding	ENSMUSP00000107169	-	-	-	-	-
rs30355851	19:57191384	G	ENSMUSG00000025085	ENSMUST00000111546	Transcript	intron_variant	-	-	-	-	-	-	MODIFIER	-	-1	-	SNV	Ablim1	MGI	-	protein_coding	ENSMUSP00000107172	-	-	-	-	-
rs30355851	19:57191384	G	ENSMUSG00000025085	ENSMUST00000099294	Transcript	intron_variant	-	-	-	-	-	-	MODIFIER	-	-1	-	SNV	Ablim1	MGI	-	protein_coding	ENSMUSP00000096897	-	-	-	-	-
rs30355851	19:57191384	G	ENSMUSG00000025085	ENSMUST00000111555	Transcript	intron_variant	-	-	-	-	-	-	MODIFIER	-	-1	-	SNV	Ablim1	MGI	-	protein_coding	ENSMUSP00000107180	-	-	-	-	-
rs30355851	19:57191384	G	ENSMUSG00000025085	ENSMUST00000111558	Transcript	intron_variant	-	-	-	-	-	-	MODIFIER	-	-1	-	SNV	Ablim1	MGI	-	protein_coding	ENSMUSP00000107183	-	-	-	-	-
rs30355851	19:57191384	G	ENSMUSG00000025085	ENSMUST00000111559	Transcript	intron_variant	-	-	-	-	-	-	MODIFIER	-	-1	-	SNV	Ablim1	MGI	-	protein_coding	ENSMUSP00000107184	-	-	-	-	-
rs30355851	19:57191384	G	ENSMUSG00000025085	ENSMUST00000111550	Transcript	intron_variant	-	-	-	-	-	-	MODIFIER	-	-1	-	SNV	Ablim1	MGI	-	protein_coding	ENSMUSP00000107175	-	-	-	-	-
rs30355851	19:57191384	G	-	ENSMUSR00000384464	RegulatoryFeature	regulatory_region_variant	-	-	-	-	-	-	MODIFIER	-	-	-	SNV	-	-	-	promoter_flanking_region	-	-	-	-	-	-
rs30355851	19:57191384	G	ENSMUSG00000025085	ENSMUST00000156316	Transcript	intron_variant,non_coding_transcript_variant	-	-	-	-	-	-	MODIFIER	-	-1	-	SNV	Ablim1	MGI	-	retained_intron	-	-	-	-	-	-
rs30355972	19:57081440	T	ENSMUSG00000025085	ENSMUST00000079360	Transcript	intron_variant	-	-	-	-	-	-	MODIFIER	-	-1	-	SNV	Ablim1	MGI	-	protein_coding	ENSMUSP00000078336	-	-	-	-	-
rs30355972	19:57081440	T	ENSMUSG00000025085	ENSMUST00000099294	Transcript	intron_variant	-	-	-	-	-	-	MODIFIER	-	-1	-	SNV	Ablim1	MGI	-	protein_coding	ENSMUSP00000096897	-	-	-	-	-
rs30355972	19:57081440	T	ENSMUSG00000025085	ENSMUST00000104902	Transcript	intron_variant	-	-	-	-	-	-	MODIFIER	-	-1	-	SNV	Ablim1	MGI	-	protein_coding	ENSMUSP00000127818	-	-	-	-	-
rs30355972	19:57081440	T	ENSMUSG00000025085	ENSMUST00000111528	Transcript	intron_variant	-	-	-	-	-	-	MODIFIER	-	-1	-	SNV	Ablim1	MGI	-	protein_coding	ENSMUSP00000107153	-	-	-	-	-
rs30355972	19:57081440	T	ENSMUSG00000025085	ENSMUST00000111529	Transcript	intron_variant	-	-	-	-	-	-	MODIFIER	-	-1	-	SNV	Ablim1	MGI	-	protein_coding	ENSMUSP00000107154	-	-	-	-	-
rs30355972	19:57081440	T	ENSMUSG00000025085	ENSMUST00000111544	Transcript	intron_variant	-	-	-	-	-	-	MODIFIER	-	-1	-	SNV	Ablim1	MGI	-	protein_coding	ENSMUSP00000107169	-	-	-	-	-
rs30355972	19:57081440	T	ENSMUSG00000025085	ENSMUST00000111526	Transcript	intron_variant	-	-	-	-	-	-	MODIFIER	-	-1	-	SNV	Ablim1	MGI	-	protein_coding	ENSMUSP00000107151	-	-	-	-	-
rs30355972	19:57081440	T	ENSMUSG00000025085	ENSMUST00000111550	Transcript	intron_variant	-	-	-	-	-	-	MODIFIER	-	-1	-	SNV	Ablim1	MGI	-	protein_coding	ENSMUSP00000107175	-	-	-	-	-
rs30355972	19:57081440	T	ENSMUSG00000025085	ENSMUST00000111555	Transcript	intron_variant	-	-	-	-	-	-	MODIFIER	-	-1	-	SNV	Ablim1	MGI	-	protein_coding	ENSMUSP00000107180	-	-	-	-	-
rs30355972	19:57081440	T	ENSMUSG00000025085	ENSMUST00000111558	Transcript	intron_variant	-	-	-	-	-	-	MODIFIER	-	-1	-	SNV	Ablim1	MGI	-	protein_coding	ENSMUSP00000107183	-	-	-	-	-
rs30355972	19:57081440	T	ENSMUSG00000025085	ENSMUST00000111559	Transcript	intron_variant	-	-	-	-	-	-	MODIFIER	-	-1	-	SNV	Ablim1	MGI	-	protein_coding	ENSMUSP00000107184	-	-	-	-	-
rs30355972	19:57081440	T	ENSMUSG00000025085	ENSMUST00000133782	Transcript	intron_variant,non_coding_transcript_variant	-	-	-	-	-	-	MODIFIER	-	-1	-	SNV	Ablim1	MGI	-	retained_intron	-	-	-	-	-	-
rs30355972	19:57081440	T	ENSMUSG00000025085	ENSMUST00000134430	Transcript	intron_variant,non_coding_transcript_variant	-	-	-	-	-	-	MODIFIER	-	-1	-	SNV	Ablim1	MGI	-	processed_transcript	-	-	-	-	-	-
rs30355972	19:57081440	T	ENSMUSG00000025085	ENSMUST00000156316	Transcript	intron_variant,non_coding_transcript_variant	-	-	-	-	-	-	MODIFIER	-	-1	-	SNV	Ablim1	MGI	-	retained_intron	-	-	-	-	-	-
rs30355972	19:57081440	T	ENSMUSG00000025085	ENSMUST00000111546	Transcript	intron_variant	-	-	-	-	-	-	MODIFIER	-	-1	-	SNV	Ablim1	MGI	-	protein_coding	ENSMUSP00000107172	-	-	-	-	-
rs30357113	19:57033950	A	ENSMUSG00000025085	ENSMUST00000079360	Transcript	3_prime_UTR_variant	5935	-	-	-	-	-	MODIFIER	-	-1	-	SNV	Ablim1	MGI	-	protein_coding	ENSMUSP00000078336	-	-	-	-	-
rs30357113	19:57033950	A	ENSMUSG00000025085	ENSMUST00000099294	Transcript	3_prime_UTR_variant	5556	-	-	-	-	-	MODIFIER	-	-1	-	SNV	Ablim1	MGI	-	protein_coding	ENSMUSP00000096897	-	-	-	-	-
rs30357113	19:57033950	A	ENSMUSG00000025085	ENSMUST00000104902	Transcript	3_prime_UTR_variant	5224	-	-	-	-	-	MODIFIER	-	-1	-	SNV	Ablim1	MGI	-	protein_coding	ENSMUSP00000127818	-	-	-	-	-
rs30357113	19:57033950	A	ENSMUSG00000025085	ENSMUST00000111528	Transcript	downstream_gene_variant	-	-	-	-	-	-	MODIFIER	2468	-1	-	SNV	Ablim1	MGI	-	protein_coding	ENSMUSP00000107153	-	-	-	-	-
rs30357113	19:57033950	A	ENSMUSG00000025085	ENSMUST00000111529	Transcript	3_prime_UTR_variant	4867	-	-	-	-	-	MODIFIER	-	-1	-	SNV	Ablim1	MGI	-	protein_coding	ENSMUSP00000107154	-	-	-	-	-
rs30357113	19:57033950	A	ENSMUSG00000025085	ENSMUST00000111544	Transcript	downstream_gene_variant	-	-	-	-	-	-	MODIFIER	3232	-1	-	SNV	Ablim1	MGI	-	protein_coding	ENSMUSP00000107169	-	-	-	-	-
rs30357113	19:57033950	A	ENSMUSG00000025085	ENSMUST00000111526	Transcript	downstream_gene_variant	-	-	-	-	-	-	MODIFIER	2529	-1	-	SNV	Ablim1	MGI	-	protein_coding	ENSMUSP00000107151	-	-	-	-	-
rs30357113	19:57033950	A	ENSMUSG00000025085	ENSMUST00000111550	Transcript	downstream_gene_variant	-	-	-	-	-	-	MODIFIER	2734	-1	-	SNV	Ablim1	MGI	-	protein_coding	ENSMUSP00000107175	-	-	-	-	-
rs30357113	19:57033950	A	ENSMUSG00000025085	ENSMUST00000111555	Transcript	downstream_gene_variant	-	-	-	-	-	-	MODIFIER	3054	-1	-	SNV	Ablim1	MGI	-	protein_coding	ENSMUSP00000107180	-	-	-	-	-
rs30357113	19:57033950	A	ENSMUSG00000025085	ENSMUST00000111558	Transcript	downstream_gene_variant	-	-	-	-	-	-	MODIFIER	3016	-1	-	SNV	Ablim1	MGI	-	protein_coding	ENSMUSP00000107183	-	-	-	-	-
rs30357113	19:57033950	A	ENSMUSG00000025085	ENSMUST00000111546	Transcript	downstream_gene_variant	-	-	-	-	-	-	MODIFIER	3190	-1	-	SNV	Ablim1	MGI	-	protein_coding	ENSMUSP00000107172	-	-	-	-	-
rs30357113	19:57033950	A	ENSMUSG00000025085	ENSMUST00000156316	Transcript	downstream_gene_variant	-	-	-	-	-	-	MODIFIER	3301	-1	-	SNV	Ablim1	MGI	-	retained_intron	-	-	-	-	-	-
rs30357113	19:57033950	A	ENSMUSG00000025085	ENSMUST00000111559	Transcript	downstream_gene_variant	-	-	-	-	-	-	MODIFIER	2333	-1	-	SNV	Ablim1	MGI	-	protein_coding	ENSMUSP00000107184	-	-	-	-	-
rs30361308	19:57036207	A	ENSMUSG00000025085	ENSMUST00000079360	Transcript	3_prime_UTR_variant	3678	-	-	-	-	-	MODIFIER	-	-1	-	SNV	Ablim1	MGI	-	protein_coding	ENSMUSP00000078336	-	-	-	-	-
rs30361308	19:57036207	A	ENSMUSG00000025085	ENSMUST00000099294	Transcript	3_prime_UTR_variant	3299	-	-	-	-	-	MODIFIER	-	-1	-	SNV	Ablim1	MGI	-	protein_coding	ENSMUSP00000096897	-	-	-	-	-
rs30361308	19:57036207	A	ENSMUSG00000025085	ENSMUST00000111526	Transcript	downstream_gene_variant	-	-	-	-	-	-	MODIFIER	272	-1	-	SNV	Ablim1	MGI	-	protein_coding	ENSMUSP00000107151	-	-	-	-	-
rs30361308	19:57036207	A	ENSMUSG00000025085	ENSMUST00000111528	Transcript	downstream_gene_variant	-	-	-	-	-	-	MODIFIER	211	-1	-	SNV	Ablim1	MGI	-	protein_coding	ENSMUSP00000107153	-	-	-	-	-
rs30361308	19:57036207	A	ENSMUSG00000025085	ENSMUST00000111529	Transcript	3_prime_UTR_variant	2610	-	-	-	-	-	MODIFIER	-	-1	-	SNV	Ablim1	MGI	-	protein_coding	ENSMUSP00000107154	-	-	-	-	-
rs30361308	19:57036207	A	ENSMUSG00000025085	ENSMUST00000111544	Transcript	downstream_gene_variant	-	-	-	-	-	-	MODIFIER	975	-1	-	SNV	Ablim1	MGI	-	protein_coding	ENSMUSP00000107169	-	-	-	-	-
rs30361308	19:57036207	A	ENSMUSG00000025085	ENSMUST00000111546	Transcript	downstream_gene_variant	-	-	-	-	-	-	MODIFIER	933	-1	-	SNV	Ablim1	MGI	-	protein_coding	ENSMUSP00000107172	-	-	-	-	-
rs30361308	19:57036207	A	ENSMUSG00000025085	ENSMUST00000111550	Transcript	downstream_gene_variant	-	-	-	-	-	-	MODIFIER	477	-1	-	SNV	Ablim1	MGI	-	protein_coding	ENSMUSP00000107175	-	-	-	-	-
rs30361308	19:57036207	A	ENSMUSG00000025085	ENSMUST00000111555	Transcript	downstream_gene_variant	-	-	-	-	-	-	MODIFIER	797	-1	-	SNV	Ablim1	MGI	-	protein_coding	ENSMUSP00000107180	-	-	-	-	-
rs30361308	19:57036207	A	ENSMUSG00000025085	ENSMUST00000111558	Transcript	downstream_gene_variant	-	-	-	-	-	-	MODIFIER	759	-1	-	SNV	Ablim1	MGI	-	protein_coding	ENSMUSP00000107183	-	-	-	-	-
rs30361308	19:57036207	A	ENSMUSG00000025085	ENSMUST00000111559	Transcript	downstream_gene_variant	-	-	-	-	-	-	MODIFIER	76	-1	-	SNV	Ablim1	MGI	-	protein_coding	ENSMUSP00000107184	-	-	-	-	-
rs30361308	19:57036207	A	ENSMUSG00000025085	ENSMUST00000127198	Transcript	downstream_gene_variant	-	-	-	-	-	-	MODIFIER	4847	-1	-	SNV	Ablim1	MGI	-	retained_intron	-	-	-	-	-	-
rs30361308	19:57036207	A	ENSMUSG00000025085	ENSMUST00000137389	Transcript	downstream_gene_variant	-	-	-	-	-	-	MODIFIER	3240	-1	-	SNV	Ablim1	MGI	-	processed_transcript	-	-	-	-	-	-
rs30361308	19:57036207	A	ENSMUSG00000025085	ENSMUST00000156316	Transcript	downstream_gene_variant	-	-	-	-	-	-	MODIFIER	1044	-1	-	SNV	Ablim1	MGI	-	retained_intron	-	-	-	-	-	-
rs30361308	19:57036207	A	ENSMUSG00000025085	ENSMUST00000104902	Transcript	3_prime_UTR_variant	2967	-	-	-	-	-	MODIFIER	-	-1	-	SNV	Ablim1	MGI	-	protein_coding	ENSMUSP00000127818	-	-	-	-	-
rs30365880	19:57576091	C	-	-	-	intergenic_variant	-	-	-	-	-	-	MODIFIER	-	-	-	SNV	-	-	-	-	-	-	-	-	-	-
rs30451206	19:57025419	A	-	-	-	intergenic_variant	-	-	-	-	-	-	MODIFIER	-	-	-	SNV	-	-	-	-	-	-	-	-	-	-
rs30454480	19:57599979	C	-	ENSMUSR00000147487	RegulatoryFeature	regulatory_region_variant	-	-	-	-	-	-	MODIFIER	-	-	-	SNV	-	-	-	promoter_flanking_region	-	-	-	-	-	-
rs30454480	19:57599979	C	-	-	-	intergenic_variant	-	-	-	-	-	-	MODIFIER	-	-	-	SNV	-	-	-	-	-	-	-	-	-	-
rs30457731	19:57047308	G	ENSMUSG00000025085	ENSMUST00000079360	Transcript	intron_variant	-	-	-	-	-	-	MODIFIER	-	-1	-	SNV	Ablim1	MGI	-	protein_coding	ENSMUSP00000078336	-	-	-	-	-
rs30457731	19:57047308	G	ENSMUSG00000025085	ENSMUST00000099294	Transcript	intron_variant	-	-	-	-	-	-	MODIFIER	-	-1	-	SNV	Ablim1	MGI	-	protein_coding	ENSMUSP00000096897	-	-	-	-	-
rs30457731	19:57047308	G	ENSMUSG00000025085	ENSMUST00000111526	Transcript	intron_variant	-	-	-	-	-	-	MODIFIER	-	-1	-	SNV	Ablim1	MGI	-	protein_coding	ENSMUSP00000107151	-	-	-	-	-
rs30457731	19:57047308	G	ENSMUSG00000025085	ENSMUST00000111528	Transcript	intron_variant	-	-	-	-	-	-	MODIFIER	-	-1	-	SNV	Ablim1	MGI	-	protein_coding	ENSMUSP00000107153	-	-	-	-	-
rs30457731	19:57047308	G	ENSMUSG00000025085	ENSMUST00000111529	Transcript	intron_variant	-	-	-	-	-	-	MODIFIER	-	-1	-	SNV	Ablim1	MGI	-	protein_coding	ENSMUSP00000107154	-	-	-	-	-
rs30457731	19:57047308	G	ENSMUSG00000025085	ENSMUST00000104902	Transcript	intron_variant	-	-	-	-	-	-	MODIFIER	-	-1	-	SNV	Ablim1	MGI	-	protein_coding	ENSMUSP00000127818	-	-	-	-	-
rs30457731	19:57047308	G	ENSMUSG00000025085	ENSMUST00000111546	Transcript	intron_variant	-	-	-	-	-	-	MODIFIER	-	-1	-	SNV	Ablim1	MGI	-	protein_coding	ENSMUSP00000107172	-	-	-	-	-
rs30457731	19:57047308	G	ENSMUSG00000025085	ENSMUST00000111550	Transcript	intron_variant	-	-	-	-	-	-	MODIFIER	-	-1	-	SNV	Ablim1	MGI	-	protein_coding	ENSMUSP00000107175	-	-	-	-	-
rs30457731	19:57047308	G	ENSMUSG00000025085	ENSMUST00000111555	Transcript	intron_variant	-	-	-	-	-	-	MODIFIER	-	-1	-	SNV	Ablim1	MGI	-	protein_coding	ENSMUSP00000107180	-	-	-	-	-
rs30457731	19:57047308	G	ENSMUSG00000025085	ENSMUST00000111544	Transcript	intron_variant	-	-	-	-	-	-	MODIFIER	-	-1	-	SNV	Ablim1	MGI	-	protein_coding	ENSMUSP00000107169	-	-	-	-	-
rs30457731	19:57047308	G	ENSMUSG00000025085	ENSMUST00000111559	Transcript	intron_variant	-	-	-	-	-	-	MODIFIER	-	-1	-	SNV	Ablim1	MGI	-	protein_coding	ENSMUSP00000107184	-	-	-	-	-
rs30457731	19:57047308	G	ENSMUSG00000025085	ENSMUST00000127198	Transcript	upstream_gene_variant	-	-	-	-	-	-	MODIFIER	2366	-1	-	SNV	Ablim1	MGI	-	retained_intron	-	-	-	-	-	-
rs30457731	19:57047308	G	ENSMUSG00000025085	ENSMUST00000137389	Transcript	upstream_gene_variant	-	-	-	-	-	-	MODIFIER	70	-1	-	SNV	Ablim1	MGI	-	processed_transcript	-	-	-	-	-	-
rs30457731	19:57047308	G	ENSMUSG00000025085	ENSMUST00000156316	Transcript	intron_variant,non_coding_transcript_variant	-	-	-	-	-	-	MODIFIER	-	-1	-	SNV	Ablim1	MGI	-	retained_intron	-	-	-	-	-	-
rs30457731	19:57047308	G	ENSMUSG00000025085	ENSMUST00000111558	Transcript	intron_variant	-	-	-	-	-	-	MODIFIER	-	-1	-	SNV	Ablim1	MGI	-	protein_coding	ENSMUSP00000107183	-	-	-	-	-
rs30493081	19:57712832	C	ENSMUSG00000054843	ENSMUST00000077282	Transcript	intron_variant	-	-	-	-	-	-	MODIFIER	-	1	-	SNV	Atrnl1	MGI	-	protein_coding	ENSMUSP00000076514	-	-	-	-	-
rs30507062	19:57251955	C	ENSMUSG00000025085	ENSMUST00000111524	Transcript	intron_variant	-	-	-	-	-	-	MODIFIER	-	-1	-	SNV	Ablim1	MGI	-	protein_coding	ENSMUSP00000107149	-	-	-	-	-
rs30507062	19:57251955	C	ENSMUSG00000025085	ENSMUST00000156316	Transcript	intron_variant,non_coding_transcript_variant	-	-	-	-	-	-	MODIFIER	-	-1	-	SNV	Ablim1	MGI	-	retained_intron	-	-	-	-	-	-
rs30511280	19:57038412	T	ENSMUSG00000025085	ENSMUST00000079360	Transcript	intron_variant	-	-	-	-	-	-	MODIFIER	-	-1	-	SNV	Ablim1	MGI	-	protein_coding	ENSMUSP00000078336	-	-	-	-	-
rs30511280	19:57038412	T	ENSMUSG00000025085	ENSMUST00000104902	Transcript	intron_variant	-	-	-	-	-	-	MODIFIER	-	-1	-	SNV	Ablim1	MGI	-	protein_coding	ENSMUSP00000127818	-	-	-	-	-
rs30511280	19:57038412	T	ENSMUSG00000025085	ENSMUST00000111526	Transcript	intron_variant	-	-	-	-	-	-	MODIFIER	-	-1	-	SNV	Ablim1	MGI	-	protein_coding	ENSMUSP00000107151	-	-	-	-	-
rs30511280	19:57038412	T	ENSMUSG00000025085	ENSMUST00000111528	Transcript	intron_variant	-	-	-	-	-	-	MODIFIER	-	-1	-	SNV	Ablim1	MGI	-	protein_coding	ENSMUSP00000107153	-	-	-	-	-
rs30511280	19:57038412	T	ENSMUSG00000025085	ENSMUST00000099294	Transcript	intron_variant	-	-	-	-	-	-	MODIFIER	-	-1	-	SNV	Ablim1	MGI	-	protein_coding	ENSMUSP00000096897	-	-	-	-	-
rs30511280	19:57038412	T	ENSMUSG00000025085	ENSMUST00000111544	Transcript	intron_variant	-	-	-	-	-	-	MODIFIER	-	-1	-	SNV	Ablim1	MGI	-	protein_coding	ENSMUSP00000107169	-	-	-	-	-
rs30511280	19:57038412	T	ENSMUSG00000025085	ENSMUST00000111546	Transcript	intron_variant	-	-	-	-	-	-	MODIFIER	-	-1	-	SNV	Ablim1	MGI	-	protein_coding	ENSMUSP00000107172	-	-	-	-	-
rs30511280	19:57038412	T	ENSMUSG00000025085	ENSMUST00000111550	Transcript	intron_variant	-	-	-	-	-	-	MODIFIER	-	-1	-	SNV	Ablim1	MGI	-	protein_coding	ENSMUSP00000107175	-	-	-	-	-
rs30511280	19:57038412	T	ENSMUSG00000025085	ENSMUST00000111555	Transcript	intron_variant	-	-	-	-	-	-	MODIFIER	-	-1	-	SNV	Ablim1	MGI	-	protein_coding	ENSMUSP00000107180	-	-	-	-	-
rs30511280	19:57038412	T	ENSMUSG00000025085	ENSMUST00000111558	Transcript	intron_variant	-	-	-	-	-	-	MODIFIER	-	-1	-	SNV	Ablim1	MGI	-	protein_coding	ENSMUSP00000107183	-	-	-	-	-
rs30511280	19:57038412	T	ENSMUSG00000025085	ENSMUST00000111559	Transcript	intron_variant	-	-	-	-	-	-	MODIFIER	-	-1	-	SNV	Ablim1	MGI	-	protein_coding	ENSMUSP00000107184	-	-	-	-	-
rs30511280	19:57038412	T	ENSMUSG00000025085	ENSMUST00000127198	Transcript	downstream_gene_variant	-	-	-	-	-	-	MODIFIER	2642	-1	-	SNV	Ablim1	MGI	-	retained_intron	-	-	-	-	-	-
rs30511280	19:57038412	T	ENSMUSG00000025085	ENSMUST00000137389	Transcript	downstream_gene_variant	-	-	-	-	-	-	MODIFIER	1035	-1	-	SNV	Ablim1	MGI	-	processed_transcript	-	-	-	-	-	-
rs30511280	19:57038412	T	ENSMUSG00000025085	ENSMUST00000156316	Transcript	intron_variant,non_coding_transcript_variant	-	-	-	-	-	-	MODIFIER	-	-1	-	SNV	Ablim1	MGI	-	retained_intron	-	-	-	-	-	-
rs30511280	19:57038412	T	ENSMUSG00000025085	ENSMUST00000111529	Transcript	intron_variant	-	-	-	-	-	-	MODIFIER	-	-1	-	SNV	Ablim1	MGI	-	protein_coding	ENSMUSP00000107154	-	-	-	-	-
rs30611276	19:57712490	G	ENSMUSG00000054843	ENSMUST00000077282	Transcript	intron_variant	-	-	-	-	-	-	MODIFIER	-	1	-	SNV	Atrnl1	MGI	-	protein_coding	ENSMUSP00000076514	-	-	-	-	-
rs30611276	19:57712490	G	-	ENSMUSR00000618835	RegulatoryFeature	regulatory_region_variant	-	-	-	-	-	-	MODIFIER	-	-	-	SNV	-	-	-	enhancer	-	-	-	-	-	-
rs30659618	19:57050669	A	ENSMUSG00000025085	ENSMUST00000079360	Transcript	intron_variant	-	-	-	-	-	-	MODIFIER	-	-1	-	SNV	Ablim1	MGI	-	protein_coding	ENSMUSP00000078336	-	-	-	-	-
rs30659618	19:57050669	A	ENSMUSG00000025085	ENSMUST00000099294	Transcript	intron_variant	-	-	-	-	-	-	MODIFIER	-	-1	-	SNV	Ablim1	MGI	-	protein_coding	ENSMUSP00000096897	-	-	-	-	-
rs30659618	19:57050669	A	ENSMUSG00000025085	ENSMUST00000111526	Transcript	intron_variant	-	-	-	-	-	-	MODIFIER	-	-1	-	SNV	Ablim1	MGI	-	protein_coding	ENSMUSP00000107151	-	-	-	-	-
rs30659618	19:57050669	A	ENSMUSG00000025085	ENSMUST00000111528	Transcript	intron_variant	-	-	-	-	-	-	MODIFIER	-	-1	-	SNV	Ablim1	MGI	-	protein_coding	ENSMUSP00000107153	-	-	-	-	-
rs30659618	19:57050669	A	ENSMUSG00000025085	ENSMUST00000111529	Transcript	intron_variant	-	-	-	-	-	-	MODIFIER	-	-1	-	SNV	Ablim1	MGI	-	protein_coding	ENSMUSP00000107154	-	-	-	-	-
rs30659618	19:57050669	A	ENSMUSG00000025085	ENSMUST00000104902	Transcript	intron_variant	-	-	-	-	-	-	MODIFIER	-	-1	-	SNV	Ablim1	MGI	-	protein_coding	ENSMUSP00000127818	-	-	-	-	-
rs30659618	19:57050669	A	ENSMUSG00000025085	ENSMUST00000111546	Transcript	intron_variant	-	-	-	-	-	-	MODIFIER	-	-1	-	SNV	Ablim1	MGI	-	protein_coding	ENSMUSP00000107172	-	-	-	-	-
rs30659618	19:57050669	A	ENSMUSG00000025085	ENSMUST00000111550	Transcript	intron_variant	-	-	-	-	-	-	MODIFIER	-	-1	-	SNV	Ablim1	MGI	-	protein_coding	ENSMUSP00000107175	-	-	-	-	-
rs30659618	19:57050669	A	ENSMUSG00000025085	ENSMUST00000111555	Transcript	intron_variant	-	-	-	-	-	-	MODIFIER	-	-1	-	SNV	Ablim1	MGI	-	protein_coding	ENSMUSP00000107180	-	-	-	-	-
rs30659618	19:57050669	A	ENSMUSG00000025085	ENSMUST00000111544	Transcript	intron_variant	-	-	-	-	-	-	MODIFIER	-	-1	-	SNV	Ablim1	MGI	-	protein_coding	ENSMUSP00000107169	-	-	-	-	-
rs30659618	19:57050669	A	ENSMUSG00000025085	ENSMUST00000111559	Transcript	intron_variant	-	-	-	-	-	-	MODIFIER	-	-1	-	SNV	Ablim1	MGI	-	protein_coding	ENSMUSP00000107184	-	-	-	-	-
rs30659618	19:57050669	A	ENSMUSG00000025085	ENSMUST00000137389	Transcript	upstream_gene_variant	-	-	-	-	-	-	MODIFIER	3431	-1	-	SNV	Ablim1	MGI	-	processed_transcript	-	-	-	-	-	-
rs30659618	19:57050669	A	ENSMUSG00000025085	ENSMUST00000156316	Transcript	intron_variant,non_coding_transcript_variant	-	-	-	-	-	-	MODIFIER	-	-1	-	SNV	Ablim1	MGI	-	retained_intron	-	-	-	-	-	-
rs30659618	19:57050669	A	ENSMUSG00000025085	ENSMUST00000111558	Transcript	intron_variant	-	-	-	-	-	-	MODIFIER	-	-1	-	SNV	Ablim1	MGI	-	protein_coding	ENSMUSP00000107183	-	-	-	-	-
rs30664728	19:57712705	A	ENSMUSG00000054843	ENSMUST00000077282	Transcript	intron_variant	-	-	-	-	-	-	MODIFIER	-	1	-	SNV	Atrnl1	MGI	-	protein_coding	ENSMUSP00000076514	-	-	-	-	-
rs30765143	19:57047796	T	ENSMUSG00000025085	ENSMUST00000079360	Transcript	intron_variant	-	-	-	-	-	-	MODIFIER	-	-1	-	SNV	Ablim1	MGI	-	protein_coding	ENSMUSP00000078336	-	-	-	-	-
rs30765143	19:57047796	T	ENSMUSG00000025085	ENSMUST00000099294	Transcript	intron_variant	-	-	-	-	-	-	MODIFIER	-	-1	-	SNV	Ablim1	MGI	-	protein_coding	ENSMUSP00000096897	-	-	-	-	-
rs30765143	19:57047796	T	ENSMUSG00000025085	ENSMUST00000111526	Transcript	intron_variant	-	-	-	-	-	-	MODIFIER	-	-1	-	SNV	Ablim1	MGI	-	protein_coding	ENSMUSP00000107151	-	-	-	-	-
rs30765143	19:57047796	T	ENSMUSG00000025085	ENSMUST00000111528	Transcript	intron_variant	-	-	-	-	-	-	MODIFIER	-	-1	-	SNV	Ablim1	MGI	-	protein_coding	ENSMUSP00000107153	-	-	-	-	-
rs30765143	19:57047796	T	ENSMUSG00000025085	ENSMUST00000111529	Transcript	intron_variant	-	-	-	-	-	-	MODIFIER	-	-1	-	SNV	Ablim1	MGI	-	protein_coding	ENSMUSP00000107154	-	-	-	-	-
rs30765143	19:57047796	T	ENSMUSG00000025085	ENSMUST00000111544	Transcript	intron_variant	-	-	-	-	-	-	MODIFIER	-	-1	-	SNV	Ablim1	MGI	-	protein_coding	ENSMUSP00000107169	-	-	-	-	-
rs30765143	19:57047796	T	ENSMUSG00000025085	ENSMUST00000111546	Transcript	intron_variant	-	-	-	-	-	-	MODIFIER	-	-1	-	SNV	Ablim1	MGI	-	protein_coding	ENSMUSP00000107172	-	-	-	-	-
rs30765143	19:57047796	T	ENSMUSG00000025085	ENSMUST00000111550	Transcript	intron_variant	-	-	-	-	-	-	MODIFIER	-	-1	-	SNV	Ablim1	MGI	-	protein_coding	ENSMUSP00000107175	-	-	-	-	-
rs30765143	19:57047796	T	ENSMUSG00000025085	ENSMUST00000111555	Transcript	intron_variant	-	-	-	-	-	-	MODIFIER	-	-1	-	SNV	Ablim1	MGI	-	protein_coding	ENSMUSP00000107180	-	-	-	-	-
rs30765143	19:57047796	T	ENSMUSG00000025085	ENSMUST00000111558	Transcript	intron_variant	-	-	-	-	-	-	MODIFIER	-	-1	-	SNV	Ablim1	MGI	-	protein_coding	ENSMUSP00000107183	-	-	-	-	-
rs30765143	19:57047796	T	ENSMUSG00000025085	ENSMUST00000111559	Transcript	intron_variant	-	-	-	-	-	-	MODIFIER	-	-1	-	SNV	Ablim1	MGI	-	protein_coding	ENSMUSP00000107184	-	-	-	-	-
rs30765143	19:57047796	T	ENSMUSG00000025085	ENSMUST00000127198	Transcript	upstream_gene_variant	-	-	-	-	-	-	MODIFIER	2854	-1	-	SNV	Ablim1	MGI	-	retained_intron	-	-	-	-	-	-
rs30765143	19:57047796	T	ENSMUSG00000025085	ENSMUST00000137389	Transcript	upstream_gene_variant	-	-	-	-	-	-	MODIFIER	558	-1	-	SNV	Ablim1	MGI	-	processed_transcript	-	-	-	-	-	-
rs30765143	19:57047796	T	ENSMUSG00000025085	ENSMUST00000156316	Transcript	intron_variant,non_coding_transcript_variant	-	-	-	-	-	-	MODIFIER	-	-1	-	SNV	Ablim1	MGI	-	retained_intron	-	-	-	-	-	-
rs30765143	19:57047796	T	-	ENSMUSR00000618680	RegulatoryFeature	regulatory_region_variant	-	-	-	-	-	-	MODIFIER	-	-	-	SNV	-	-	-	TF_binding_site	-	-	-	-	-	-
rs30765143	19:57047796	T	ENSMUSG00000025085	ENSMUST00000104902	Transcript	intron_variant	-	-	-	-	-	-	MODIFIER	-	-1	-	SNV	Ablim1	MGI	-	protein_coding	ENSMUSP00000127818	-	-	-	-	-
rs30771804	19:57028565	T	ENSMUSG00000025085	ENSMUST00000079360	Transcript	downstream_gene_variant	-	-	-	-	-	-	MODIFIER	4168	-1	-	SNV	Ablim1	MGI	-	protein_coding	ENSMUSP00000078336	-	-	-	-	-
rs30771804	19:57028565	T	ENSMUSG00000025085	ENSMUST00000104902	Transcript	downstream_gene_variant	-	-	-	-	-	-	MODIFIER	4702	-1	-	SNV	Ablim1	MGI	-	protein_coding	ENSMUSP00000127818	-	-	-	-	-
rs30771804	19:57028565	T	ENSMUSG00000025085	ENSMUST00000111529	Transcript	downstream_gene_variant	-	-	-	-	-	-	MODIFIER	4325	-1	-	SNV	Ablim1	MGI	-	protein_coding	ENSMUSP00000107154	-	-	-	-	-
rs30771804	19:57028565	T	-	ENSMUSR00000618672	RegulatoryFeature	regulatory_region_variant	-	-	-	-	-	-	MODIFIER	-	-	-	SNV	-	-	-	enhancer	-	-	-	-	-	-
rs30771804	19:57028565	T	-	ENSMUSR00000618673	RegulatoryFeature	regulatory_region_variant	-	-	-	-	-	-	MODIFIER	-	-	-	SNV	-	-	-	CTCF_binding_site	-	-	-	-	-	-
rs30771804	19:57028565	T	ENSMUSG00000025085	ENSMUST00000099294	Transcript	downstream_gene_variant	-	-	-	-	-	-	MODIFIER	4709	-1	-	SNV	Ablim1	MGI	-	protein_coding	ENSMUSP00000096897	-	-	-	-	-
rs30814541	19:57126883	G	ENSMUSG00000025085	ENSMUST00000079360	Transcript	intron_variant	-	-	-	-	-	-	MODIFIER	-	-1	-	SNV	Ablim1	MGI	-	protein_coding	ENSMUSP00000078336	-	-	-	-	-
rs30814541	19:57126883	G	ENSMUSG00000025085	ENSMUST00000099294	Transcript	intron_variant	-	-	-	-	-	-	MODIFIER	-	-1	-	SNV	Ablim1	MGI	-	protein_coding	ENSMUSP00000096897	-	-	-	-	-
rs30814541	19:57126883	G	ENSMUSG00000025085	ENSMUST00000111524	Transcript	downstream_gene_variant	-	-	-	-	-	-	MODIFIER	3723	-1	-	SNV	Ablim1	MGI	-	protein_coding	ENSMUSP00000107149	-	-	-	-	-
rs30814541	19:57126883	G	ENSMUSG00000025085	ENSMUST00000111546	Transcript	intron_variant	-	-	-	-	-	-	MODIFIER	-	-1	-	SNV	Ablim1	MGI	-	protein_coding	ENSMUSP00000107172	-	-	-	-	-
rs30814541	19:57126883	G	ENSMUSG00000025085	ENSMUST00000111550	Transcript	intron_variant	-	-	-	-	-	-	MODIFIER	-	-1	-	SNV	Ablim1	MGI	-	protein_coding	ENSMUSP00000107175	-	-	-	-	-
rs30814541	19:57126883	G	ENSMUSG00000025085	ENSMUST00000111555	Transcript	intron_variant	-	-	-	-	-	-	MODIFIER	-	-1	-	SNV	Ablim1	MGI	-	protein_coding	ENSMUSP00000107180	-	-	-	-	-
rs30814541	19:57126883	G	ENSMUSG00000025085	ENSMUST00000111558	Transcript	intron_variant	-	-	-	-	-	-	MODIFIER	-	-1	-	SNV	Ablim1	MGI	-	protein_coding	ENSMUSP00000107183	-	-	-	-	-
rs30814541	19:57126883	G	ENSMUSG00000025085	ENSMUST00000111559	Transcript	intron_variant	-	-	-	-	-	-	MODIFIER	-	-1	-	SNV	Ablim1	MGI	-	protein_coding	ENSMUSP00000107184	-	-	-	-	-
rs30814541	19:57126883	G	ENSMUSG00000025085	ENSMUST00000128212	Transcript	downstream_gene_variant	-	-	-	-	-	-	MODIFIER	3381	-1	-	SNV	Ablim1	MGI	-	processed_transcript	-	-	-	-	-	-
rs30814541	19:57126883	G	ENSMUSG00000025085	ENSMUST00000133369	Transcript	downstream_gene_variant	-	-	-	-	-	-	MODIFIER	3963	-1	cds_start_NF,cds_end_NF	SNV	Ablim1	MGI	-	protein_coding	ENSMUSP00000117798	-	-	-	-	-
rs30814541	19:57126883	G	ENSMUSG00000025085	ENSMUST00000133782	Transcript	intron_variant,non_coding_transcript_variant	-	-	-	-	-	-	MODIFIER	-	-1	-	SNV	Ablim1	MGI	-	retained_intron	-	-	-	-	-	-
rs30814541	19:57126883	G	ENSMUSG00000025085	ENSMUST00000134430	Transcript	intron_variant,non_coding_transcript_variant	-	-	-	-	-	-	MODIFIER	-	-1	-	SNV	Ablim1	MGI	-	processed_transcript	-	-	-	-	-	-
rs30814541	19:57126883	G	ENSMUSG00000025085	ENSMUST00000156316	Transcript	intron_variant,non_coding_transcript_variant	-	-	-	-	-	-	MODIFIER	-	-1	-	SNV	Ablim1	MGI	-	retained_intron	-	-	-	-	-	-
rs30814541	19:57126883	G	ENSMUSG00000025085	ENSMUST00000111544	Transcript	intron_variant	-	-	-	-	-	-	MODIFIER	-	-1	-	SNV	Ablim1	MGI	-	protein_coding	ENSMUSP00000107169	-	-	-	-	-
rs30839356	19:57025369	T	-	-	-	intergenic_variant	-	-	-	-	-	-	MODIFIER	-	-	-	SNV	-	-	-	-	-	-	-	-	-	-
rs30843353	19:57053807	T	ENSMUSG00000025085	ENSMUST00000079360	Transcript	intron_variant	-	-	-	-	-	-	MODIFIER	-	-1	-	SNV	Ablim1	MGI	-	protein_coding	ENSMUSP00000078336	-	-	-	-	-
rs30843353	19:57053807	T	ENSMUSG00000025085	ENSMUST00000099294	Transcript	intron_variant	-	-	-	-	-	-	MODIFIER	-	-1	-	SNV	Ablim1	MGI	-	protein_coding	ENSMUSP00000096897	-	-	-	-	-
rs30843353	19:57053807	T	ENSMUSG00000025085	ENSMUST00000111526	Transcript	intron_variant	-	-	-	-	-	-	MODIFIER	-	-1	-	SNV	Ablim1	MGI	-	protein_coding	ENSMUSP00000107151	-	-	-	-	-
rs30843353	19:57053807	T	ENSMUSG00000025085	ENSMUST00000111528	Transcript	intron_variant	-	-	-	-	-	-	MODIFIER	-	-1	-	SNV	Ablim1	MGI	-	protein_coding	ENSMUSP00000107153	-	-	-	-	-
rs30843353	19:57053807	T	ENSMUSG00000025085	ENSMUST00000111529	Transcript	intron_variant	-	-	-	-	-	-	MODIFIER	-	-1	-	SNV	Ablim1	MGI	-	protein_coding	ENSMUSP00000107154	-	-	-	-	-
rs30843353	19:57053807	T	ENSMUSG00000025085	ENSMUST00000104902	Transcript	intron_variant	-	-	-	-	-	-	MODIFIER	-	-1	-	SNV	Ablim1	MGI	-	protein_coding	ENSMUSP00000127818	-	-	-	-	-
rs30843353	19:57053807	T	ENSMUSG00000025085	ENSMUST00000111546	Transcript	intron_variant	-	-	-	-	-	-	MODIFIER	-	-1	-	SNV	Ablim1	MGI	-	protein_coding	ENSMUSP00000107172	-	-	-	-	-
rs30843353	19:57053807	T	ENSMUSG00000025085	ENSMUST00000111550	Transcript	intron_variant	-	-	-	-	-	-	MODIFIER	-	-1	-	SNV	Ablim1	MGI	-	protein_coding	ENSMUSP00000107175	-	-	-	-	-
rs30843353	19:57053807	T	ENSMUSG00000025085	ENSMUST00000111555	Transcript	intron_variant	-	-	-	-	-	-	MODIFIER	-	-1	-	SNV	Ablim1	MGI	-	protein_coding	ENSMUSP00000107180	-	-	-	-	-
rs30843353	19:57053807	T	ENSMUSG00000025085	ENSMUST00000111558	Transcript	intron_variant	-	-	-	-	-	-	MODIFIER	-	-1	-	SNV	Ablim1	MGI	-	protein_coding	ENSMUSP00000107183	-	-	-	-	-
rs30843353	19:57053807	T	ENSMUSG00000025085	ENSMUST00000111559	Transcript	intron_variant	-	-	-	-	-	-	MODIFIER	-	-1	-	SNV	Ablim1	MGI	-	protein_coding	ENSMUSP00000107184	-	-	-	-	-
rs30843353	19:57053807	T	ENSMUSG00000025085	ENSMUST00000156316	Transcript	intron_variant,non_coding_transcript_variant	-	-	-	-	-	-	MODIFIER	-	-1	-	SNV	Ablim1	MGI	-	retained_intron	-	-	-	-	-	-
rs30843353	19:57053807	T	ENSMUSG00000025085	ENSMUST00000111544	Transcript	intron_variant	-	-	-	-	-	-	MODIFIER	-	-1	-	SNV	Ablim1	MGI	-	protein_coding	ENSMUSP00000107169	-	-	-	-	-
rs30851757	19:57252626	C	ENSMUSG00000025085	ENSMUST00000156316	Transcript	intron_variant,non_coding_transcript_variant	-	-	-	-	-	-	MODIFIER	-	-1	-	SNV	Ablim1	MGI	-	retained_intron	-	-	-	-	-	-
rs30851757	19:57252626	C	-	ENSMUSR00000384480	RegulatoryFeature	regulatory_region_variant	-	-	-	-	-	-	MODIFIER	-	-	-	SNV	-	-	-	promoter_flanking_region	-	-	-	-	-	-
rs30851757	19:57252626	C	ENSMUSG00000025085	ENSMUST00000111524	Transcript	intron_variant	-	-	-	-	-	-	MODIFIER	-	-1	-	SNV	Ablim1	MGI	-	protein_coding	ENSMUSP00000107149	-	-	-	-	-
rs30859860	19:57081785	T	ENSMUSG00000025085	ENSMUST00000099294	Transcript	intron_variant	-	-	-	-	-	-	MODIFIER	-	-1	-	SNV	Ablim1	MGI	-	protein_coding	ENSMUSP00000096897	-	-	-	-	-
rs30859860	19:57081785	T	ENSMUSG00000025085	ENSMUST00000104902	Transcript	intron_variant	-	-	-	-	-	-	MODIFIER	-	-1	-	SNV	Ablim1	MGI	-	protein_coding	ENSMUSP00000127818	-	-	-	-	-
rs30859860	19:57081785	T	ENSMUSG00000025085	ENSMUST00000111526	Transcript	intron_variant	-	-	-	-	-	-	MODIFIER	-	-1	-	SNV	Ablim1	MGI	-	protein_coding	ENSMUSP00000107151	-	-	-	-	-
rs30859860	19:57081785	T	ENSMUSG00000025085	ENSMUST00000111528	Transcript	intron_variant	-	-	-	-	-	-	MODIFIER	-	-1	-	SNV	Ablim1	MGI	-	protein_coding	ENSMUSP00000107153	-	-	-	-	-
rs30859860	19:57081785	T	ENSMUSG00000025085	ENSMUST00000111529	Transcript	intron_variant	-	-	-	-	-	-	MODIFIER	-	-1	-	SNV	Ablim1	MGI	-	protein_coding	ENSMUSP00000107154	-	-	-	-	-
rs30859860	19:57081785	T	ENSMUSG00000025085	ENSMUST00000111544	Transcript	intron_variant	-	-	-	-	-	-	MODIFIER	-	-1	-	SNV	Ablim1	MGI	-	protein_coding	ENSMUSP00000107169	-	-	-	-	-
rs30859860	19:57081785	T	ENSMUSG00000025085	ENSMUST00000111546	Transcript	intron_variant	-	-	-	-	-	-	MODIFIER	-	-1	-	SNV	Ablim1	MGI	-	protein_coding	ENSMUSP00000107172	-	-	-	-	-
rs30859860	19:57081785	T	ENSMUSG00000025085	ENSMUST00000111550	Transcript	intron_variant	-	-	-	-	-	-	MODIFIER	-	-1	-	SNV	Ablim1	MGI	-	protein_coding	ENSMUSP00000107175	-	-	-	-	-
rs30859860	19:57081785	T	ENSMUSG00000025085	ENSMUST00000111555	Transcript	intron_variant	-	-	-	-	-	-	MODIFIER	-	-1	-	SNV	Ablim1	MGI	-	protein_coding	ENSMUSP00000107180	-	-	-	-	-
rs30859860	19:57081785	T	ENSMUSG00000025085	ENSMUST00000111558	Transcript	intron_variant	-	-	-	-	-	-	MODIFIER	-	-1	-	SNV	Ablim1	MGI	-	protein_coding	ENSMUSP00000107183	-	-	-	-	-
rs30859860	19:57081785	T	ENSMUSG00000025085	ENSMUST00000111559	Transcript	intron_variant	-	-	-	-	-	-	MODIFIER	-	-1	-	SNV	Ablim1	MGI	-	protein_coding	ENSMUSP00000107184	-	-	-	-	-
rs30859860	19:57081785	T	ENSMUSG00000025085	ENSMUST00000133782	Transcript	intron_variant,non_coding_transcript_variant	-	-	-	-	-	-	MODIFIER	-	-1	-	SNV	Ablim1	MGI	-	retained_intron	-	-	-	-	-	-
rs30859860	19:57081785	T	ENSMUSG00000025085	ENSMUST00000079360	Transcript	intron_variant	-	-	-	-	-	-	MODIFIER	-	-1	-	SNV	Ablim1	MGI	-	protein_coding	ENSMUSP00000078336	-	-	-	-	-
rs30859860	19:57081785	T	ENSMUSG00000025085	ENSMUST00000156316	Transcript	intron_variant,non_coding_transcript_variant	-	-	-	-	-	-	MODIFIER	-	-1	-	SNV	Ablim1	MGI	-	retained_intron	-	-	-	-	-	-
rs30859860	19:57081785	T	-	ENSMUSR00000384423	RegulatoryFeature	regulatory_region_variant	-	-	-	-	-	-	MODIFIER	-	-	-	SNV	-	-	-	promoter_flanking_region	-	-	-	-	-	-
rs30859860	19:57081785	T	ENSMUSG00000025085	ENSMUST00000134430	Transcript	intron_variant,non_coding_transcript_variant	-	-	-	-	-	-	MODIFIER	-	-1	-	SNV	Ablim1	MGI	-	processed_transcript	-	-	-	-	-	-
rs30907946	19:57252746	T	ENSMUSG00000025085	ENSMUST00000111524	Transcript	intron_variant	-	-	-	-	-	-	MODIFIER	-	-1	-	SNV	Ablim1	MGI	-	protein_coding	ENSMUSP00000107149	-	-	-	-	-
rs30907946	19:57252746	T	-	ENSMUSR00000384480	RegulatoryFeature	regulatory_region_variant	-	-	-	-	-	-	MODIFIER	-	-	-	SNV	-	-	-	promoter_flanking_region	-	-	-	-	-	-
rs30907946	19:57252746	T	ENSMUSG00000025085	ENSMUST00000156316	Transcript	intron_variant,non_coding_transcript_variant	-	-	-	-	-	-	MODIFIER	-	-1	-	SNV	Ablim1	MGI	-	retained_intron	-	-	-	-	-	-
rs30909398	19:57025010	T	-	-	-	intergenic_variant	-	-	-	-	-	-	MODIFIER	-	-	-	SNV	-	-	-	-	-	-	-	-	-	-
rs30941001	19:57068415	T	ENSMUSG00000025085	ENSMUST00000079360	Transcript	intron_variant	-	-	-	-	-	-	MODIFIER	-	-1	-	SNV	Ablim1	MGI	-	protein_coding	ENSMUSP00000078336	-	-	-	-	-
rs30941001	19:57068415	T	ENSMUSG00000025085	ENSMUST00000104902	Transcript	intron_variant	-	-	-	-	-	-	MODIFIER	-	-1	-	SNV	Ablim1	MGI	-	protein_coding	ENSMUSP00000127818	-	-	-	-	-
rs30941001	19:57068415	T	ENSMUSG00000025085	ENSMUST00000111526	Transcript	intron_variant	-	-	-	-	-	-	MODIFIER	-	-1	-	SNV	Ablim1	MGI	-	protein_coding	ENSMUSP00000107151	-	-	-	-	-
rs30941001	19:57068415	T	ENSMUSG00000025085	ENSMUST00000111528	Transcript	intron_variant	-	-	-	-	-	-	MODIFIER	-	-1	-	SNV	Ablim1	MGI	-	protein_coding	ENSMUSP00000107153	-	-	-	-	-
rs30941001	19:57068415	T	ENSMUSG00000025085	ENSMUST00000099294	Transcript	intron_variant	-	-	-	-	-	-	MODIFIER	-	-1	-	SNV	Ablim1	MGI	-	protein_coding	ENSMUSP00000096897	-	-	-	-	-
rs30941001	19:57068415	T	ENSMUSG00000025085	ENSMUST00000111544	Transcript	intron_variant	-	-	-	-	-	-	MODIFIER	-	-1	-	SNV	Ablim1	MGI	-	protein_coding	ENSMUSP00000107169	-	-	-	-	-
rs30941001	19:57068415	T	ENSMUSG00000025085	ENSMUST00000111546	Transcript	intron_variant	-	-	-	-	-	-	MODIFIER	-	-1	-	SNV	Ablim1	MGI	-	protein_coding	ENSMUSP00000107172	-	-	-	-	-
rs30941001	19:57068415	T	ENSMUSG00000025085	ENSMUST00000111550	Transcript	intron_variant	-	-	-	-	-	-	MODIFIER	-	-1	-	SNV	Ablim1	MGI	-	protein_coding	ENSMUSP00000107175	-	-	-	-	-
rs30941001	19:57068415	T	ENSMUSG00000025085	ENSMUST00000111529	Transcript	intron_variant	-	-	-	-	-	-	MODIFIER	-	-1	-	SNV	Ablim1	MGI	-	protein_coding	ENSMUSP00000107154	-	-	-	-	-
rs30941001	19:57068415	T	ENSMUSG00000025085	ENSMUST00000111558	Transcript	intron_variant	-	-	-	-	-	-	MODIFIER	-	-1	-	SNV	Ablim1	MGI	-	protein_coding	ENSMUSP00000107183	-	-	-	-	-
rs30941001	19:57068415	T	ENSMUSG00000025085	ENSMUST00000111559	Transcript	intron_variant	-	-	-	-	-	-	MODIFIER	-	-1	-	SNV	Ablim1	MGI	-	protein_coding	ENSMUSP00000107184	-	-	-	-	-
rs30941001	19:57068415	T	ENSMUSG00000025085	ENSMUST00000133782	Transcript	intron_variant,non_coding_transcript_variant	-	-	-	-	-	-	MODIFIER	-	-1	-	SNV	Ablim1	MGI	-	retained_intron	-	-	-	-	-	-
rs30941001	19:57068415	T	ENSMUSG00000025085	ENSMUST00000156316	Transcript	intron_variant,non_coding_transcript_variant	-	-	-	-	-	-	MODIFIER	-	-1	-	SNV	Ablim1	MGI	-	retained_intron	-	-	-	-	-	-
rs30941001	19:57068415	T	ENSMUSG00000025085	ENSMUST00000111555	Transcript	intron_variant	-	-	-	-	-	-	MODIFIER	-	-1	-	SNV	Ablim1	MGI	-	protein_coding	ENSMUSP00000107180	-	-	-	-	-
rs30981598	19:57025447	C	-	-	-	intergenic_variant	-	-	-	-	-	-	MODIFIER	-	-	-	SNV	-	-	-	-	-	-	-	-	-	-
rs31010551	19:57082029	G	ENSMUSG00000025085	ENSMUST00000079360	Transcript	intron_variant	-	-	-	-	-	-	MODIFIER	-	-1	-	SNV	Ablim1	MGI	-	protein_coding	ENSMUSP00000078336	-	-	-	-	-
rs31010551	19:57082029	G	ENSMUSG00000025085	ENSMUST00000099294	Transcript	intron_variant	-	-	-	-	-	-	MODIFIER	-	-1	-	SNV	Ablim1	MGI	-	protein_coding	ENSMUSP00000096897	-	-	-	-	-
rs31010551	19:57082029	G	ENSMUSG00000025085	ENSMUST00000111526	Transcript	intron_variant	-	-	-	-	-	-	MODIFIER	-	-1	-	SNV	Ablim1	MGI	-	protein_coding	ENSMUSP00000107151	-	-	-	-	-
rs31010551	19:57082029	G	ENSMUSG00000025085	ENSMUST00000111528	Transcript	intron_variant	-	-	-	-	-	-	MODIFIER	-	-1	-	SNV	Ablim1	MGI	-	protein_coding	ENSMUSP00000107153	-	-	-	-	-
rs31010551	19:57082029	G	ENSMUSG00000025085	ENSMUST00000111529	Transcript	intron_variant	-	-	-	-	-	-	MODIFIER	-	-1	-	SNV	Ablim1	MGI	-	protein_coding	ENSMUSP00000107154	-	-	-	-	-
rs31010551	19:57082029	G	ENSMUSG00000025085	ENSMUST00000104902	Transcript	intron_variant	-	-	-	-	-	-	MODIFIER	-	-1	-	SNV	Ablim1	MGI	-	protein_coding	ENSMUSP00000127818	-	-	-	-	-
rs31010551	19:57082029	G	ENSMUSG00000025085	ENSMUST00000111546	Transcript	intron_variant	-	-	-	-	-	-	MODIFIER	-	-1	-	SNV	Ablim1	MGI	-	protein_coding	ENSMUSP00000107172	-	-	-	-	-
rs31010551	19:57082029	G	ENSMUSG00000025085	ENSMUST00000111550	Transcript	intron_variant	-	-	-	-	-	-	MODIFIER	-	-1	-	SNV	Ablim1	MGI	-	protein_coding	ENSMUSP00000107175	-	-	-	-	-
rs31010551	19:57082029	G	ENSMUSG00000025085	ENSMUST00000111555	Transcript	intron_variant	-	-	-	-	-	-	MODIFIER	-	-1	-	SNV	Ablim1	MGI	-	protein_coding	ENSMUSP00000107180	-	-	-	-	-
rs31010551	19:57082029	G	ENSMUSG00000025085	ENSMUST00000111544	Transcript	intron_variant	-	-	-	-	-	-	MODIFIER	-	-1	-	SNV	Ablim1	MGI	-	protein_coding	ENSMUSP00000107169	-	-	-	-	-
rs31010551	19:57082029	G	ENSMUSG00000025085	ENSMUST00000111559	Transcript	intron_variant	-	-	-	-	-	-	MODIFIER	-	-1	-	SNV	Ablim1	MGI	-	protein_coding	ENSMUSP00000107184	-	-	-	-	-
rs31010551	19:57082029	G	ENSMUSG00000025085	ENSMUST00000133782	Transcript	intron_variant,non_coding_transcript_variant	-	-	-	-	-	-	MODIFIER	-	-1	-	SNV	Ablim1	MGI	-	retained_intron	-	-	-	-	-	-
rs31010551	19:57082029	G	ENSMUSG00000025085	ENSMUST00000134430	Transcript	intron_variant,non_coding_transcript_variant	-	-	-	-	-	-	MODIFIER	-	-1	-	SNV	Ablim1	MGI	-	processed_transcript	-	-	-	-	-	-
rs31010551	19:57082029	G	ENSMUSG00000025085	ENSMUST00000156316	Transcript	intron_variant,non_coding_transcript_variant	-	-	-	-	-	-	MODIFIER	-	-1	-	SNV	Ablim1	MGI	-	retained_intron	-	-	-	-	-	-
rs31010551	19:57082029	G	-	ENSMUSR00000384423	RegulatoryFeature	regulatory_region_variant	-	-	-	-	-	-	MODIFIER	-	-	-	SNV	-	-	-	promoter_flanking_region	-	-	-	-	-	-
rs31010551	19:57082029	G	ENSMUSG00000025085	ENSMUST00000111558	Transcript	intron_variant	-	-	-	-	-	-	MODIFIER	-	-1	-	SNV	Ablim1	MGI	-	protein_coding	ENSMUSP00000107183	-	-	-	-	-
rs31015594	19:57084735	A	ENSMUSG00000025085	ENSMUST00000099294	Transcript	intron_variant	-	-	-	-	-	-	MODIFIER	-	-1	-	SNV	Ablim1	MGI	-	protein_coding	ENSMUSP00000096897	-	-	-	-	-
rs31015594	19:57084735	A	ENSMUSG00000025085	ENSMUST00000104902	Transcript	intron_variant	-	-	-	-	-	-	MODIFIER	-	-1	-	SNV	Ablim1	MGI	-	protein_coding	ENSMUSP00000127818	-	-	-	-	-
rs31015594	19:57084735	A	ENSMUSG00000025085	ENSMUST00000111526	Transcript	intron_variant	-	-	-	-	-	-	MODIFIER	-	-1	-	SNV	Ablim1	MGI	-	protein_coding	ENSMUSP00000107151	-	-	-	-	-
rs31015594	19:57084735	A	ENSMUSG00000025085	ENSMUST00000079360	Transcript	intron_variant	-	-	-	-	-	-	MODIFIER	-	-1	-	SNV	Ablim1	MGI	-	protein_coding	ENSMUSP00000078336	-	-	-	-	-
rs31015594	19:57084735	A	ENSMUSG00000025085	ENSMUST00000111529	Transcript	intron_variant	-	-	-	-	-	-	MODIFIER	-	-1	-	SNV	Ablim1	MGI	-	protein_coding	ENSMUSP00000107154	-	-	-	-	-
rs31015594	19:57084735	A	ENSMUSG00000025085	ENSMUST00000111544	Transcript	intron_variant	-	-	-	-	-	-	MODIFIER	-	-1	-	SNV	Ablim1	MGI	-	protein_coding	ENSMUSP00000107169	-	-	-	-	-
rs31015594	19:57084735	A	ENSMUSG00000025085	ENSMUST00000111546	Transcript	intron_variant	-	-	-	-	-	-	MODIFIER	-	-1	-	SNV	Ablim1	MGI	-	protein_coding	ENSMUSP00000107172	-	-	-	-	-
rs31015594	19:57084735	A	ENSMUSG00000025085	ENSMUST00000111528	Transcript	intron_variant	-	-	-	-	-	-	MODIFIER	-	-1	-	SNV	Ablim1	MGI	-	protein_coding	ENSMUSP00000107153	-	-	-	-	-
rs31015594	19:57084735	A	ENSMUSG00000025085	ENSMUST00000111555	Transcript	intron_variant	-	-	-	-	-	-	MODIFIER	-	-1	-	SNV	Ablim1	MGI	-	protein_coding	ENSMUSP00000107180	-	-	-	-	-
rs31015594	19:57084735	A	ENSMUSG00000025085	ENSMUST00000111558	Transcript	intron_variant	-	-	-	-	-	-	MODIFIER	-	-1	-	SNV	Ablim1	MGI	-	protein_coding	ENSMUSP00000107183	-	-	-	-	-
rs31015594	19:57084735	A	ENSMUSG00000025085	ENSMUST00000111559	Transcript	intron_variant	-	-	-	-	-	-	MODIFIER	-	-1	-	SNV	Ablim1	MGI	-	protein_coding	ENSMUSP00000107184	-	-	-	-	-
rs31015594	19:57084735	A	ENSMUSG00000025085	ENSMUST00000111550	Transcript	intron_variant	-	-	-	-	-	-	MODIFIER	-	-1	-	SNV	Ablim1	MGI	-	protein_coding	ENSMUSP00000107175	-	-	-	-	-
rs31015594	19:57084735	A	ENSMUSG00000025085	ENSMUST00000134430	Transcript	intron_variant,non_coding_transcript_variant	-	-	-	-	-	-	MODIFIER	-	-1	-	SNV	Ablim1	MGI	-	processed_transcript	-	-	-	-	-	-
rs31015594	19:57084735	A	ENSMUSG00000025085	ENSMUST00000156316	Transcript	intron_variant,non_coding_transcript_variant	-	-	-	-	-	-	MODIFIER	-	-1	-	SNV	Ablim1	MGI	-	retained_intron	-	-	-	-	-	-
rs31015594	19:57084735	A	-	ENSMUSR00000384423	RegulatoryFeature	regulatory_region_variant	-	-	-	-	-	-	MODIFIER	-	-	-	SNV	-	-	-	promoter_flanking_region	-	-	-	-	-	-
rs31015594	19:57084735	A	ENSMUSG00000025085	ENSMUST00000133782	Transcript	intron_variant,non_coding_transcript_variant	-	-	-	-	-	-	MODIFIER	-	-1	-	SNV	Ablim1	MGI	-	retained_intron	-	-	-	-	-	-
rs31031102	19:57116941	A	ENSMUSG00000025085	ENSMUST00000099294	Transcript	intron_variant	-	-	-	-	-	-	MODIFIER	-	-1	-	SNV	Ablim1	MGI	-	protein_coding	ENSMUSP00000096897	-	-	-	-	-
rs31031102	19:57116941	A	ENSMUSG00000025085	ENSMUST00000104902	Transcript	intron_variant	-	-	-	-	-	-	MODIFIER	-	-1	-	SNV	Ablim1	MGI	-	protein_coding	ENSMUSP00000127818	-	-	-	-	-
rs31031102	19:57116941	A	ENSMUSG00000025085	ENSMUST00000111526	Transcript	intron_variant	-	-	-	-	-	-	MODIFIER	-	-1	-	SNV	Ablim1	MGI	-	protein_coding	ENSMUSP00000107151	-	-	-	-	-
rs31031102	19:57116941	A	ENSMUSG00000025085	ENSMUST00000079360	Transcript	intron_variant	-	-	-	-	-	-	MODIFIER	-	-1	-	SNV	Ablim1	MGI	-	protein_coding	ENSMUSP00000078336	-	-	-	-	-
rs31031102	19:57116941	A	ENSMUSG00000025085	ENSMUST00000111529	Transcript	intron_variant	-	-	-	-	-	-	MODIFIER	-	-1	-	SNV	Ablim1	MGI	-	protein_coding	ENSMUSP00000107154	-	-	-	-	-
rs31031102	19:57116941	A	ENSMUSG00000025085	ENSMUST00000111544	Transcript	intron_variant	-	-	-	-	-	-	MODIFIER	-	-1	-	SNV	Ablim1	MGI	-	protein_coding	ENSMUSP00000107169	-	-	-	-	-
rs31031102	19:57116941	A	ENSMUSG00000025085	ENSMUST00000111546	Transcript	intron_variant	-	-	-	-	-	-	MODIFIER	-	-1	-	SNV	Ablim1	MGI	-	protein_coding	ENSMUSP00000107172	-	-	-	-	-
rs31031102	19:57116941	A	ENSMUSG00000025085	ENSMUST00000111528	Transcript	intron_variant	-	-	-	-	-	-	MODIFIER	-	-1	-	SNV	Ablim1	MGI	-	protein_coding	ENSMUSP00000107153	-	-	-	-	-
rs31031102	19:57116941	A	ENSMUSG00000025085	ENSMUST00000111555	Transcript	intron_variant	-	-	-	-	-	-	MODIFIER	-	-1	-	SNV	Ablim1	MGI	-	protein_coding	ENSMUSP00000107180	-	-	-	-	-
rs31031102	19:57116941	A	ENSMUSG00000025085	ENSMUST00000111558	Transcript	intron_variant	-	-	-	-	-	-	MODIFIER	-	-1	-	SNV	Ablim1	MGI	-	protein_coding	ENSMUSP00000107183	-	-	-	-	-
rs31031102	19:57116941	A	ENSMUSG00000025085	ENSMUST00000111559	Transcript	intron_variant	-	-	-	-	-	-	MODIFIER	-	-1	-	SNV	Ablim1	MGI	-	protein_coding	ENSMUSP00000107184	-	-	-	-	-
rs31031102	19:57116941	A	ENSMUSG00000025085	ENSMUST00000133782	Transcript	intron_variant,non_coding_transcript_variant	-	-	-	-	-	-	MODIFIER	-	-1	-	SNV	Ablim1	MGI	-	retained_intron	-	-	-	-	-	-
rs31031102	19:57116941	A	ENSMUSG00000025085	ENSMUST00000134430	Transcript	intron_variant,non_coding_transcript_variant	-	-	-	-	-	-	MODIFIER	-	-1	-	SNV	Ablim1	MGI	-	processed_transcript	-	-	-	-	-	-
rs31031102	19:57116941	A	ENSMUSG00000025085	ENSMUST00000150425	Transcript	intron_variant,non_coding_transcript_variant	-	-	-	-	-	-	MODIFIER	-	-1	-	SNV	Ablim1	MGI	-	processed_transcript	-	-	-	-	-	-
rs31031102	19:57116941	A	ENSMUSG00000025085	ENSMUST00000156316	Transcript	intron_variant,non_coding_transcript_variant	-	-	-	-	-	-	MODIFIER	-	-1	-	SNV	Ablim1	MGI	-	retained_intron	-	-	-	-	-	-
rs31031102	19:57116941	A	-	ENSMUSR00000147339	RegulatoryFeature	regulatory_region_variant	-	-	-	-	-	-	MODIFIER	-	-	-	SNV	-	-	-	promoter	-	-	-	-	-	-
rs31031102	19:57116941	A	ENSMUSG00000025085	ENSMUST00000111550	Transcript	intron_variant	-	-	-	-	-	-	MODIFIER	-	-1	-	SNV	Ablim1	MGI	-	protein_coding	ENSMUSP00000107175	-	-	-	-	-
rs31042021	19:57036117	T	ENSMUSG00000025085	ENSMUST00000079360	Transcript	3_prime_UTR_variant	3768	-	-	-	-	-	MODIFIER	-	-1	-	SNV	Ablim1	MGI	-	protein_coding	ENSMUSP00000078336	-	-	-	-	-
rs31042021	19:57036117	T	ENSMUSG00000025085	ENSMUST00000104902	Transcript	3_prime_UTR_variant	3057	-	-	-	-	-	MODIFIER	-	-1	-	SNV	Ablim1	MGI	-	protein_coding	ENSMUSP00000127818	-	-	-	-	-
rs31042021	19:57036117	T	ENSMUSG00000025085	ENSMUST00000111526	Transcript	downstream_gene_variant	-	-	-	-	-	-	MODIFIER	362	-1	-	SNV	Ablim1	MGI	-	protein_coding	ENSMUSP00000107151	-	-	-	-	-
rs31042021	19:57036117	T	ENSMUSG00000025085	ENSMUST00000111528	Transcript	downstream_gene_variant	-	-	-	-	-	-	MODIFIER	301	-1	-	SNV	Ablim1	MGI	-	protein_coding	ENSMUSP00000107153	-	-	-	-	-
rs31042021	19:57036117	T	ENSMUSG00000025085	ENSMUST00000099294	Transcript	3_prime_UTR_variant	3389	-	-	-	-	-	MODIFIER	-	-1	-	SNV	Ablim1	MGI	-	protein_coding	ENSMUSP00000096897	-	-	-	-	-
rs31042021	19:57036117	T	ENSMUSG00000025085	ENSMUST00000111544	Transcript	downstream_gene_variant	-	-	-	-	-	-	MODIFIER	1065	-1	-	SNV	Ablim1	MGI	-	protein_coding	ENSMUSP00000107169	-	-	-	-	-
rs31042021	19:57036117	T	ENSMUSG00000025085	ENSMUST00000111546	Transcript	downstream_gene_variant	-	-	-	-	-	-	MODIFIER	1023	-1	-	SNV	Ablim1	MGI	-	protein_coding	ENSMUSP00000107172	-	-	-	-	-
rs31042021	19:57036117	T	ENSMUSG00000025085	ENSMUST00000111550	Transcript	downstream_gene_variant	-	-	-	-	-	-	MODIFIER	567	-1	-	SNV	Ablim1	MGI	-	protein_coding	ENSMUSP00000107175	-	-	-	-	-
rs31042021	19:57036117	T	ENSMUSG00000025085	ENSMUST00000111555	Transcript	downstream_gene_variant	-	-	-	-	-	-	MODIFIER	887	-1	-	SNV	Ablim1	MGI	-	protein_coding	ENSMUSP00000107180	-	-	-	-	-
rs31042021	19:57036117	T	ENSMUSG00000025085	ENSMUST00000111558	Transcript	downstream_gene_variant	-	-	-	-	-	-	MODIFIER	849	-1	-	SNV	Ablim1	MGI	-	protein_coding	ENSMUSP00000107183	-	-	-	-	-
rs31042021	19:57036117	T	ENSMUSG00000025085	ENSMUST00000111559	Transcript	downstream_gene_variant	-	-	-	-	-	-	MODIFIER	166	-1	-	SNV	Ablim1	MGI	-	protein_coding	ENSMUSP00000107184	-	-	-	-	-
rs31042021	19:57036117	T	ENSMUSG00000025085	ENSMUST00000127198	Transcript	downstream_gene_variant	-	-	-	-	-	-	MODIFIER	4937	-1	-	SNV	Ablim1	MGI	-	retained_intron	-	-	-	-	-	-
rs31042021	19:57036117	T	ENSMUSG00000025085	ENSMUST00000137389	Transcript	downstream_gene_variant	-	-	-	-	-	-	MODIFIER	3330	-1	-	SNV	Ablim1	MGI	-	processed_transcript	-	-	-	-	-	-
rs31042021	19:57036117	T	ENSMUSG00000025085	ENSMUST00000156316	Transcript	downstream_gene_variant	-	-	-	-	-	-	MODIFIER	1134	-1	-	SNV	Ablim1	MGI	-	retained_intron	-	-	-	-	-	-
rs31042021	19:57036117	T	ENSMUSG00000025085	ENSMUST00000111529	Transcript	3_prime_UTR_variant	2700	-	-	-	-	-	MODIFIER	-	-1	-	SNV	Ablim1	MGI	-	protein_coding	ENSMUSP00000107154	-	-	-	-	-
rs31043630	19:57712272	T	ENSMUSG00000054843	ENSMUST00000077282	Transcript	intron_variant	-	-	-	-	-	-	MODIFIER	-	1	-	SNV	Atrnl1	MGI	-	protein_coding	ENSMUSP00000076514	-	-	-	-	-
rs31052457	19:57038117	A	ENSMUSG00000025085	ENSMUST00000079360	Transcript	intron_variant	-	-	-	-	-	-	MODIFIER	-	-1	-	SNV	Ablim1	MGI	-	protein_coding	ENSMUSP00000078336	-	-	-	-	-
rs31052457	19:57038117	A	ENSMUSG00000025085	ENSMUST00000099294	Transcript	intron_variant	-	-	-	-	-	-	MODIFIER	-	-1	-	SNV	Ablim1	MGI	-	protein_coding	ENSMUSP00000096897	-	-	-	-	-
rs31052457	19:57038117	A	ENSMUSG00000025085	ENSMUST00000111526	Transcript	intron_variant	-	-	-	-	-	-	MODIFIER	-	-1	-	SNV	Ablim1	MGI	-	protein_coding	ENSMUSP00000107151	-	-	-	-	-
rs31052457	19:57038117	A	ENSMUSG00000025085	ENSMUST00000111528	Transcript	intron_variant	-	-	-	-	-	-	MODIFIER	-	-1	-	SNV	Ablim1	MGI	-	protein_coding	ENSMUSP00000107153	-	-	-	-	-
rs31052457	19:57038117	A	ENSMUSG00000025085	ENSMUST00000111529	Transcript	intron_variant	-	-	-	-	-	-	MODIFIER	-	-1	-	SNV	Ablim1	MGI	-	protein_coding	ENSMUSP00000107154	-	-	-	-	-
rs31052457	19:57038117	A	ENSMUSG00000025085	ENSMUST00000104902	Transcript	intron_variant	-	-	-	-	-	-	MODIFIER	-	-1	-	SNV	Ablim1	MGI	-	protein_coding	ENSMUSP00000127818	-	-	-	-	-
rs31052457	19:57038117	A	ENSMUSG00000025085	ENSMUST00000111546	Transcript	intron_variant	-	-	-	-	-	-	MODIFIER	-	-1	-	SNV	Ablim1	MGI	-	protein_coding	ENSMUSP00000107172	-	-	-	-	-
rs31052457	19:57038117	A	ENSMUSG00000025085	ENSMUST00000111550	Transcript	intron_variant	-	-	-	-	-	-	MODIFIER	-	-1	-	SNV	Ablim1	MGI	-	protein_coding	ENSMUSP00000107175	-	-	-	-	-
rs31052457	19:57038117	A	ENSMUSG00000025085	ENSMUST00000111555	Transcript	intron_variant	-	-	-	-	-	-	MODIFIER	-	-1	-	SNV	Ablim1	MGI	-	protein_coding	ENSMUSP00000107180	-	-	-	-	-
rs31052457	19:57038117	A	ENSMUSG00000025085	ENSMUST00000111544	Transcript	intron_variant	-	-	-	-	-	-	MODIFIER	-	-1	-	SNV	Ablim1	MGI	-	protein_coding	ENSMUSP00000107169	-	-	-	-	-
rs31052457	19:57038117	A	ENSMUSG00000025085	ENSMUST00000111559	Transcript	intron_variant	-	-	-	-	-	-	MODIFIER	-	-1	-	SNV	Ablim1	MGI	-	protein_coding	ENSMUSP00000107184	-	-	-	-	-
rs31052457	19:57038117	A	ENSMUSG00000025085	ENSMUST00000127198	Transcript	downstream_gene_variant	-	-	-	-	-	-	MODIFIER	2937	-1	-	SNV	Ablim1	MGI	-	retained_intron	-	-	-	-	-	-
rs31052457	19:57038117	A	ENSMUSG00000025085	ENSMUST00000137389	Transcript	downstream_gene_variant	-	-	-	-	-	-	MODIFIER	1330	-1	-	SNV	Ablim1	MGI	-	processed_transcript	-	-	-	-	-	-
rs31052457	19:57038117	A	ENSMUSG00000025085	ENSMUST00000156316	Transcript	intron_variant,non_coding_transcript_variant	-	-	-	-	-	-	MODIFIER	-	-1	-	SNV	Ablim1	MGI	-	retained_intron	-	-	-	-	-	-
rs31052457	19:57038117	A	ENSMUSG00000025085	ENSMUST00000111558	Transcript	intron_variant	-	-	-	-	-	-	MODIFIER	-	-1	-	SNV	Ablim1	MGI	-	protein_coding	ENSMUSP00000107183	-	-	-	-	-
rs31086153	19:57036746	T	ENSMUSG00000025085	ENSMUST00000099294	Transcript	3_prime_UTR_variant	2760	-	-	-	-	-	MODIFIER	-	-1	-	SNV	Ablim1	MGI	-	protein_coding	ENSMUSP00000096897	-	-	-	-	-
rs31086153	19:57036746	T	ENSMUSG00000025085	ENSMUST00000104902	Transcript	3_prime_UTR_variant	2428	-	-	-	-	-	MODIFIER	-	-1	-	SNV	Ablim1	MGI	-	protein_coding	ENSMUSP00000127818	-	-	-	-	-
rs31086153	19:57036746	T	ENSMUSG00000025085	ENSMUST00000111526	Transcript	3_prime_UTR_variant	1897	-	-	-	-	-	MODIFIER	-	-1	-	SNV	Ablim1	MGI	-	protein_coding	ENSMUSP00000107151	-	-	-	-	-
rs31086153	19:57036746	T	ENSMUSG00000025085	ENSMUST00000079360	Transcript	3_prime_UTR_variant	3139	-	-	-	-	-	MODIFIER	-	-1	-	SNV	Ablim1	MGI	-	protein_coding	ENSMUSP00000078336	-	-	-	-	-
rs31086153	19:57036746	T	ENSMUSG00000025085	ENSMUST00000111529	Transcript	3_prime_UTR_variant	2071	-	-	-	-	-	MODIFIER	-	-1	-	SNV	Ablim1	MGI	-	protein_coding	ENSMUSP00000107154	-	-	-	-	-
rs31086153	19:57036746	T	ENSMUSG00000025085	ENSMUST00000111544	Transcript	downstream_gene_variant	-	-	-	-	-	-	MODIFIER	436	-1	-	SNV	Ablim1	MGI	-	protein_coding	ENSMUSP00000107169	-	-	-	-	-
rs31086153	19:57036746	T	ENSMUSG00000025085	ENSMUST00000111546	Transcript	downstream_gene_variant	-	-	-	-	-	-	MODIFIER	394	-1	-	SNV	Ablim1	MGI	-	protein_coding	ENSMUSP00000107172	-	-	-	-	-
rs31086153	19:57036746	T	ENSMUSG00000025085	ENSMUST00000111528	Transcript	3_prime_UTR_variant	2153	-	-	-	-	-	MODIFIER	-	-1	-	SNV	Ablim1	MGI	-	protein_coding	ENSMUSP00000107153	-	-	-	-	-
rs31086153	19:57036746	T	ENSMUSG00000025085	ENSMUST00000111555	Transcript	downstream_gene_variant	-	-	-	-	-	-	MODIFIER	258	-1	-	SNV	Ablim1	MGI	-	protein_coding	ENSMUSP00000107180	-	-	-	-	-
rs31086153	19:57036746	T	ENSMUSG00000025085	ENSMUST00000111558	Transcript	downstream_gene_variant	-	-	-	-	-	-	MODIFIER	220	-1	-	SNV	Ablim1	MGI	-	protein_coding	ENSMUSP00000107183	-	-	-	-	-
rs31086153	19:57036746	T	ENSMUSG00000025085	ENSMUST00000111559	Transcript	3_prime_UTR_variant	2721	-	-	-	-	-	MODIFIER	-	-1	-	SNV	Ablim1	MGI	-	protein_coding	ENSMUSP00000107184	-	-	-	-	-
rs31086153	19:57036746	T	ENSMUSG00000025085	ENSMUST00000127198	Transcript	downstream_gene_variant	-	-	-	-	-	-	MODIFIER	4308	-1	-	SNV	Ablim1	MGI	-	retained_intron	-	-	-	-	-	-
rs31086153	19:57036746	T	ENSMUSG00000025085	ENSMUST00000137389	Transcript	downstream_gene_variant	-	-	-	-	-	-	MODIFIER	2701	-1	-	SNV	Ablim1	MGI	-	processed_transcript	-	-	-	-	-	-
rs31086153	19:57036746	T	ENSMUSG00000025085	ENSMUST00000156316	Transcript	downstream_gene_variant	-	-	-	-	-	-	MODIFIER	505	-1	-	SNV	Ablim1	MGI	-	retained_intron	-	-	-	-	-	-
rs31086153	19:57036746	T	ENSMUSG00000025085	ENSMUST00000111550	Transcript	3_prime_UTR_variant	2669	-	-	-	-	-	MODIFIER	-	-1	-	SNV	Ablim1	MGI	-	protein_coding	ENSMUSP00000107175	-	-	-	-	-
rs31135816	19:57137880	A	ENSMUSG00000025085	ENSMUST00000079360	Transcript	intron_variant	-	-	-	-	-	-	MODIFIER	-	-1	-	SNV	Ablim1	MGI	-	protein_coding	ENSMUSP00000078336	-	-	-	-	-
rs31135816	19:57137880	A	ENSMUSG00000025085	ENSMUST00000111524	Transcript	intron_variant	-	-	-	-	-	-	MODIFIER	-	-1	-	SNV	Ablim1	MGI	-	protein_coding	ENSMUSP00000107149	-	-	-	-	-
rs31135816	19:57137880	A	ENSMUSG00000025085	ENSMUST00000111544	Transcript	intron_variant	-	-	-	-	-	-	MODIFIER	-	-1	-	SNV	Ablim1	MGI	-	protein_coding	ENSMUSP00000107169	-	-	-	-	-
rs31135816	19:57137880	A	ENSMUSG00000025085	ENSMUST00000111546	Transcript	intron_variant	-	-	-	-	-	-	MODIFIER	-	-1	-	SNV	Ablim1	MGI	-	protein_coding	ENSMUSP00000107172	-	-	-	-	-
rs31135816	19:57137880	A	ENSMUSG00000025085	ENSMUST00000099294	Transcript	intron_variant	-	-	-	-	-	-	MODIFIER	-	-1	-	SNV	Ablim1	MGI	-	protein_coding	ENSMUSP00000096897	-	-	-	-	-
rs31135816	19:57137880	A	ENSMUSG00000025085	ENSMUST00000111555	Transcript	intron_variant	-	-	-	-	-	-	MODIFIER	-	-1	-	SNV	Ablim1	MGI	-	protein_coding	ENSMUSP00000107180	-	-	-	-	-
rs31135816	19:57137880	A	ENSMUSG00000025085	ENSMUST00000111558	Transcript	intron_variant	-	-	-	-	-	-	MODIFIER	-	-1	-	SNV	Ablim1	MGI	-	protein_coding	ENSMUSP00000107183	-	-	-	-	-
rs31135816	19:57137880	A	ENSMUSG00000025085	ENSMUST00000111559	Transcript	intron_variant	-	-	-	-	-	-	MODIFIER	-	-1	-	SNV	Ablim1	MGI	-	protein_coding	ENSMUSP00000107184	-	-	-	-	-
rs31135816	19:57137880	A	ENSMUSG00000025085	ENSMUST00000128212	Transcript	upstream_gene_variant	-	-	-	-	-	-	MODIFIER	2155	-1	-	SNV	Ablim1	MGI	-	processed_transcript	-	-	-	-	-	-
rs31135816	19:57137880	A	ENSMUSG00000025085	ENSMUST00000133369	Transcript	intron_variant	-	-	-	-	-	-	MODIFIER	-	-1	cds_start_NF,cds_end_NF	SNV	Ablim1	MGI	-	protein_coding	ENSMUSP00000117798	-	-	-	-	-
rs31135816	19:57137880	A	ENSMUSG00000025085	ENSMUST00000133782	Transcript	upstream_gene_variant	-	-	-	-	-	-	MODIFIER	3172	-1	-	SNV	Ablim1	MGI	-	retained_intron	-	-	-	-	-	-
rs31135816	19:57137880	A	ENSMUSG00000025085	ENSMUST00000134430	Transcript	upstream_gene_variant	-	-	-	-	-	-	MODIFIER	3203	-1	-	SNV	Ablim1	MGI	-	processed_transcript	-	-	-	-	-	-
rs31135816	19:57137880	A	ENSMUSG00000025085	ENSMUST00000156316	Transcript	intron_variant,non_coding_transcript_variant	-	-	-	-	-	-	MODIFIER	-	-1	-	SNV	Ablim1	MGI	-	retained_intron	-	-	-	-	-	-
rs31135816	19:57137880	A	-	ENSMUSR00000384442	RegulatoryFeature	regulatory_region_variant	-	-	-	-	-	-	MODIFIER	-	-	-	SNV	-	-	-	CTCF_binding_site	-	-	-	-	-	-
rs31135816	19:57137880	A	ENSMUSG00000025085	ENSMUST00000111550	Transcript	intron_variant	-	-	-	-	-	-	MODIFIER	-	-1	-	SNV	Ablim1	MGI	-	protein_coding	ENSMUSP00000107175	-	-	-	-	-
rs31183704	19:57058032	A	ENSMUSG00000025085	ENSMUST00000079360	Transcript	intron_variant	-	-	-	-	-	-	MODIFIER	-	-1	-	SNV	Ablim1	MGI	-	protein_coding	ENSMUSP00000078336	-	-	-	-	-
rs31183704	19:57058032	A	ENSMUSG00000025085	ENSMUST00000099294	Transcript	intron_variant	-	-	-	-	-	-	MODIFIER	-	-1	-	SNV	Ablim1	MGI	-	protein_coding	ENSMUSP00000096897	-	-	-	-	-
rs31183704	19:57058032	A	ENSMUSG00000025085	ENSMUST00000104902	Transcript	intron_variant	-	-	-	-	-	-	MODIFIER	-	-1	-	SNV	Ablim1	MGI	-	protein_coding	ENSMUSP00000127818	-	-	-	-	-
rs31183704	19:57058032	A	ENSMUSG00000025085	ENSMUST00000111528	Transcript	intron_variant	-	-	-	-	-	-	MODIFIER	-	-1	-	SNV	Ablim1	MGI	-	protein_coding	ENSMUSP00000107153	-	-	-	-	-
rs31183704	19:57058032	A	ENSMUSG00000025085	ENSMUST00000111529	Transcript	intron_variant	-	-	-	-	-	-	MODIFIER	-	-1	-	SNV	Ablim1	MGI	-	protein_coding	ENSMUSP00000107154	-	-	-	-	-
rs31183704	19:57058032	A	ENSMUSG00000025085	ENSMUST00000111544	Transcript	intron_variant	-	-	-	-	-	-	MODIFIER	-	-1	-	SNV	Ablim1	MGI	-	protein_coding	ENSMUSP00000107169	-	-	-	-	-
rs31183704	19:57058032	A	ENSMUSG00000025085	ENSMUST00000111526	Transcript	intron_variant	-	-	-	-	-	-	MODIFIER	-	-1	-	SNV	Ablim1	MGI	-	protein_coding	ENSMUSP00000107151	-	-	-	-	-
rs31183704	19:57058032	A	ENSMUSG00000025085	ENSMUST00000111550	Transcript	intron_variant	-	-	-	-	-	-	MODIFIER	-	-1	-	SNV	Ablim1	MGI	-	protein_coding	ENSMUSP00000107175	-	-	-	-	-
rs31183704	19:57058032	A	ENSMUSG00000025085	ENSMUST00000111555	Transcript	intron_variant	-	-	-	-	-	-	MODIFIER	-	-1	-	SNV	Ablim1	MGI	-	protein_coding	ENSMUSP00000107180	-	-	-	-	-
rs31183704	19:57058032	A	ENSMUSG00000025085	ENSMUST00000111558	Transcript	intron_variant	-	-	-	-	-	-	MODIFIER	-	-1	-	SNV	Ablim1	MGI	-	protein_coding	ENSMUSP00000107183	-	-	-	-	-
rs31183704	19:57058032	A	ENSMUSG00000025085	ENSMUST00000111546	Transcript	intron_variant	-	-	-	-	-	-	MODIFIER	-	-1	-	SNV	Ablim1	MGI	-	protein_coding	ENSMUSP00000107172	-	-	-	-	-
rs31183704	19:57058032	A	ENSMUSG00000025085	ENSMUST00000133782	Transcript	downstream_gene_variant	-	-	-	-	-	-	MODIFIER	2932	-1	-	SNV	Ablim1	MGI	-	retained_intron	-	-	-	-	-	-
rs31183704	19:57058032	A	ENSMUSG00000025085	ENSMUST00000156316	Transcript	intron_variant,non_coding_transcript_variant	-	-	-	-	-	-	MODIFIER	-	-1	-	SNV	Ablim1	MGI	-	retained_intron	-	-	-	-	-	-
rs31183704	19:57058032	A	ENSMUSG00000025085	ENSMUST00000111559	Transcript	intron_variant	-	-	-	-	-	-	MODIFIER	-	-1	-	SNV	Ablim1	MGI	-	protein_coding	ENSMUSP00000107184	-	-	-	-	-
rs31188011	19:57714366	G	ENSMUSG00000054843	ENSMUST00000077282	Transcript	intron_variant	-	-	-	-	-	-	MODIFIER	-	1	-	SNV	Atrnl1	MGI	-	protein_coding	ENSMUSP00000076514	-	-	-	-	-
rs31264528	19:57028646	C	ENSMUSG00000025085	ENSMUST00000079360	Transcript	downstream_gene_variant	-	-	-	-	-	-	MODIFIER	4087	-1	-	SNV	Ablim1	MGI	-	protein_coding	ENSMUSP00000078336	-	-	-	-	-
rs31264528	19:57028646	C	ENSMUSG00000025085	ENSMUST00000099294	Transcript	downstream_gene_variant	-	-	-	-	-	-	MODIFIER	4628	-1	-	SNV	Ablim1	MGI	-	protein_coding	ENSMUSP00000096897	-	-	-	-	-
rs31264528	19:57028646	C	ENSMUSG00000025085	ENSMUST00000111529	Transcript	downstream_gene_variant	-	-	-	-	-	-	MODIFIER	4244	-1	-	SNV	Ablim1	MGI	-	protein_coding	ENSMUSP00000107154	-	-	-	-	-
rs31264528	19:57028646	C	-	ENSMUSR00000618672	RegulatoryFeature	regulatory_region_variant	-	-	-	-	-	-	MODIFIER	-	-	-	SNV	-	-	-	enhancer	-	-	-	-	-	-
rs31264528	19:57028646	C	ENSMUSG00000025085	ENSMUST00000104902	Transcript	downstream_gene_variant	-	-	-	-	-	-	MODIFIER	4621	-1	-	SNV	Ablim1	MGI	-	protein_coding	ENSMUSP00000127818	-	-	-	-	-
rs31295232	19:57081609	C	ENSMUSG00000025085	ENSMUST00000079360	Transcript	intron_variant	-	-	-	-	-	-	MODIFIER	-	-1	-	SNV	Ablim1	MGI	-	protein_coding	ENSMUSP00000078336	-	-	-	-	-
rs31295232	19:57081609	C	ENSMUSG00000025085	ENSMUST00000104902	Transcript	intron_variant	-	-	-	-	-	-	MODIFIER	-	-1	-	SNV	Ablim1	MGI	-	protein_coding	ENSMUSP00000127818	-	-	-	-	-
rs31295232	19:57081609	C	ENSMUSG00000025085	ENSMUST00000111526	Transcript	intron_variant	-	-	-	-	-	-	MODIFIER	-	-1	-	SNV	Ablim1	MGI	-	protein_coding	ENSMUSP00000107151	-	-	-	-	-
rs31295232	19:57081609	C	ENSMUSG00000025085	ENSMUST00000111528	Transcript	intron_variant	-	-	-	-	-	-	MODIFIER	-	-1	-	SNV	Ablim1	MGI	-	protein_coding	ENSMUSP00000107153	-	-	-	-	-
rs31295232	19:57081609	C	ENSMUSG00000025085	ENSMUST00000099294	Transcript	intron_variant	-	-	-	-	-	-	MODIFIER	-	-1	-	SNV	Ablim1	MGI	-	protein_coding	ENSMUSP00000096897	-	-	-	-	-
rs31295232	19:57081609	C	ENSMUSG00000025085	ENSMUST00000111544	Transcript	intron_variant	-	-	-	-	-	-	MODIFIER	-	-1	-	SNV	Ablim1	MGI	-	protein_coding	ENSMUSP00000107169	-	-	-	-	-
rs31295232	19:57081609	C	ENSMUSG00000025085	ENSMUST00000111546	Transcript	intron_variant	-	-	-	-	-	-	MODIFIER	-	-1	-	SNV	Ablim1	MGI	-	protein_coding	ENSMUSP00000107172	-	-	-	-	-
rs31295232	19:57081609	C	ENSMUSG00000025085	ENSMUST00000111550	Transcript	intron_variant	-	-	-	-	-	-	MODIFIER	-	-1	-	SNV	Ablim1	MGI	-	protein_coding	ENSMUSP00000107175	-	-	-	-	-
rs31295232	19:57081609	C	ENSMUSG00000025085	ENSMUST00000111555	Transcript	intron_variant	-	-	-	-	-	-	MODIFIER	-	-1	-	SNV	Ablim1	MGI	-	protein_coding	ENSMUSP00000107180	-	-	-	-	-
rs31295232	19:57081609	C	ENSMUSG00000025085	ENSMUST00000111558	Transcript	intron_variant	-	-	-	-	-	-	MODIFIER	-	-1	-	SNV	Ablim1	MGI	-	protein_coding	ENSMUSP00000107183	-	-	-	-	-
rs31295232	19:57081609	C	ENSMUSG00000025085	ENSMUST00000111559	Transcript	intron_variant	-	-	-	-	-	-	MODIFIER	-	-1	-	SNV	Ablim1	MGI	-	protein_coding	ENSMUSP00000107184	-	-	-	-	-
rs31295232	19:57081609	C	ENSMUSG00000025085	ENSMUST00000133782	Transcript	intron_variant,non_coding_transcript_variant	-	-	-	-	-	-	MODIFIER	-	-1	-	SNV	Ablim1	MGI	-	retained_intron	-	-	-	-	-	-
rs31295232	19:57081609	C	ENSMUSG00000025085	ENSMUST00000134430	Transcript	intron_variant,non_coding_transcript_variant	-	-	-	-	-	-	MODIFIER	-	-1	-	SNV	Ablim1	MGI	-	processed_transcript	-	-	-	-	-	-
rs31295232	19:57081609	C	ENSMUSG00000025085	ENSMUST00000156316	Transcript	intron_variant,non_coding_transcript_variant	-	-	-	-	-	-	MODIFIER	-	-1	-	SNV	Ablim1	MGI	-	retained_intron	-	-	-	-	-	-
rs31295232	19:57081609	C	-	ENSMUSR00000384423	RegulatoryFeature	regulatory_region_variant	-	-	-	-	-	-	MODIFIER	-	-	-	SNV	-	-	-	promoter_flanking_region	-	-	-	-	-	-
rs31295232	19:57081609	C	ENSMUSG00000025085	ENSMUST00000111529	Transcript	intron_variant	-	-	-	-	-	-	MODIFIER	-	-1	-	SNV	Ablim1	MGI	-	protein_coding	ENSMUSP00000107154	-	-	-	-	-
rs31297680	19:57036157	A	ENSMUSG00000025085	ENSMUST00000079360	Transcript	3_prime_UTR_variant	3728	-	-	-	-	-	MODIFIER	-	-1	-	SNV	Ablim1	MGI	-	protein_coding	ENSMUSP00000078336	-	-	-	-	-
rs31297680	19:57036157	A	ENSMUSG00000025085	ENSMUST00000099294	Transcript	3_prime_UTR_variant	3349	-	-	-	-	-	MODIFIER	-	-1	-	SNV	Ablim1	MGI	-	protein_coding	ENSMUSP00000096897	-	-	-	-	-
rs31297680	19:57036157	A	ENSMUSG00000025085	ENSMUST00000104902	Transcript	3_prime_UTR_variant	3017	-	-	-	-	-	MODIFIER	-	-1	-	SNV	Ablim1	MGI	-	protein_coding	ENSMUSP00000127818	-	-	-	-	-
rs31297680	19:57036157	A	ENSMUSG00000025085	ENSMUST00000111528	Transcript	downstream_gene_variant	-	-	-	-	-	-	MODIFIER	261	-1	-	SNV	Ablim1	MGI	-	protein_coding	ENSMUSP00000107153	-	-	-	-	-
rs31297680	19:57036157	A	ENSMUSG00000025085	ENSMUST00000111529	Transcript	3_prime_UTR_variant	2660	-	-	-	-	-	MODIFIER	-	-1	-	SNV	Ablim1	MGI	-	protein_coding	ENSMUSP00000107154	-	-	-	-	-
rs31297680	19:57036157	A	ENSMUSG00000025085	ENSMUST00000111544	Transcript	downstream_gene_variant	-	-	-	-	-	-	MODIFIER	1025	-1	-	SNV	Ablim1	MGI	-	protein_coding	ENSMUSP00000107169	-	-	-	-	-
rs31297680	19:57036157	A	ENSMUSG00000025085	ENSMUST00000111546	Transcript	downstream_gene_variant	-	-	-	-	-	-	MODIFIER	983	-1	-	SNV	Ablim1	MGI	-	protein_coding	ENSMUSP00000107172	-	-	-	-	-
rs31297680	19:57036157	A	ENSMUSG00000025085	ENSMUST00000111550	Transcript	downstream_gene_variant	-	-	-	-	-	-	MODIFIER	527	-1	-	SNV	Ablim1	MGI	-	protein_coding	ENSMUSP00000107175	-	-	-	-	-
rs31297680	19:57036157	A	ENSMUSG00000025085	ENSMUST00000111555	Transcript	downstream_gene_variant	-	-	-	-	-	-	MODIFIER	847	-1	-	SNV	Ablim1	MGI	-	protein_coding	ENSMUSP00000107180	-	-	-	-	-
rs31297680	19:57036157	A	ENSMUSG00000025085	ENSMUST00000111558	Transcript	downstream_gene_variant	-	-	-	-	-	-	MODIFIER	809	-1	-	SNV	Ablim1	MGI	-	protein_coding	ENSMUSP00000107183	-	-	-	-	-
rs31297680	19:57036157	A	ENSMUSG00000025085	ENSMUST00000111559	Transcript	downstream_gene_variant	-	-	-	-	-	-	MODIFIER	126	-1	-	SNV	Ablim1	MGI	-	protein_coding	ENSMUSP00000107184	-	-	-	-	-
rs31297680	19:57036157	A	ENSMUSG00000025085	ENSMUST00000127198	Transcript	downstream_gene_variant	-	-	-	-	-	-	MODIFIER	4897	-1	-	SNV	Ablim1	MGI	-	retained_intron	-	-	-	-	-	-
rs31297680	19:57036157	A	ENSMUSG00000025085	ENSMUST00000137389	Transcript	downstream_gene_variant	-	-	-	-	-	-	MODIFIER	3290	-1	-	SNV	Ablim1	MGI	-	processed_transcript	-	-	-	-	-	-
rs31297680	19:57036157	A	ENSMUSG00000025085	ENSMUST00000156316	Transcript	downstream_gene_variant	-	-	-	-	-	-	MODIFIER	1094	-1	-	SNV	Ablim1	MGI	-	retained_intron	-	-	-	-	-	-
rs31297680	19:57036157	A	ENSMUSG00000025085	ENSMUST00000111526	Transcript	downstream_gene_variant	-	-	-	-	-	-	MODIFIER	322	-1	-	SNV	Ablim1	MGI	-	protein_coding	ENSMUSP00000107151	-	-	-	-	-
rs31506387	18:23797227	T	ENSMUSG00000024277	ENSMUST00000115830	Transcript	intron_variant	-	-	-	-	-	-	MODIFIER	-	1	-	SNV	Mapre2	MGI	-	protein_coding	ENSMUSP00000111496	-	-	-	-	-
rs31506387	18:23797227	T	ENSMUSG00000024277	ENSMUST00000118826	Transcript	intron_variant	-	-	-	-	-	-	MODIFIER	-	1	-	SNV	Mapre2	MGI	-	protein_coding	ENSMUSP00000114113	-	-	-	-	-
rs31506387	18:23797227	T	ENSMUSG00000024277	ENSMUST00000155708	Transcript	intron_variant	-	-	-	-	-	-	MODIFIER	-	1	cds_end_NF	SNV	Mapre2	MGI	-	protein_coding	ENSMUSP00000118807	-	-	-	-	-
rs31506387	18:23797227	T	ENSMUSG00000024277	ENSMUST00000170802	Transcript	intron_variant	-	-	-	-	-	-	MODIFIER	-	1	-	SNV	Mapre2	MGI	-	protein_coding	ENSMUSP00000128040	-	-	-	-	-
rs31506387	18:23797227	T	ENSMUSG00000024277	ENSMUST00000149943	Transcript	intron_variant,non_coding_transcript_variant	-	-	-	-	-	-	MODIFIER	-	1	-	SNV	Mapre2	MGI	-	processed_transcript	-	-	-	-	-	-
rs31770335	5:91986636	C	ENSMUSG00000088102	ENSMUST00000157477	Transcript	downstream_gene_variant	-	-	-	-	-	-	MODIFIER	3656	1	-	SNV	Gm24113	MGI	-	misc_RNA	-	-	-	-	-	-
rs31770335	5:91986636	C	ENSMUSG00000096035	ENSMUST00000178614	Transcript	upstream_gene_variant	-	-	-	-	-	-	MODIFIER	839	1	-	SNV	Odaph	MGI	-	protein_coding	ENSMUSP00000136951	-	-	-	-	-
rs31770335	5:91986636	C	ENSMUSG00000096035	ENSMUST00000201568	Transcript	upstream_gene_variant	-	-	-	-	-	-	MODIFIER	839	1	-	SNV	Odaph	MGI	-	retained_intron	-	-	-	-	-	-
rs31770339	5:91987286	T	ENSMUSG00000088102	ENSMUST00000157477	Transcript	downstream_gene_variant	-	-	-	-	-	-	MODIFIER	4306	1	-	SNV	Gm24113	MGI	-	misc_RNA	-	-	-	-	-	-
rs31770339	5:91987286	T	ENSMUSG00000096035	ENSMUST00000178614	Transcript	upstream_gene_variant	-	-	-	-	-	-	MODIFIER	189	1	-	SNV	Odaph	MGI	-	protein_coding	ENSMUSP00000136951	-	-	-	-	-
rs31770339	5:91987286	T	ENSMUSG00000096035	ENSMUST00000201568	Transcript	upstream_gene_variant	-	-	-	-	-	-	MODIFIER	189	1	-	SNV	Odaph	MGI	-	retained_intron	-	-	-	-	-	-
rs31770339	5:91987286	T	-	ENSMUSR00000684092	RegulatoryFeature	regulatory_region_variant	-	-	-	-	-	-	MODIFIER	-	-	-	SNV	-	-	-	TF_binding_site	-	-	-	-	-	-
rs31801647	5:93062977	C	-	-	-	intergenic_variant	-	-	-	-	-	-	MODIFIER	-	-	-	SNV	-	-	-	-	-	-	-	-	-	-
rs31801652	5:93063785	A	-	-	-	intergenic_variant	-	-	-	-	-	-	MODIFIER	-	-	-	SNV	-	-	-	-	-	-	-	-	-	-
rs31802305	5:93034245	A	-	-	-	intergenic_variant	-	-	-	-	-	-	MODIFIER	-	-	-	SNV	-	-	-	-	-	-	-	-	-	-
rs31802312	5:93035404	T	-	ENSMUSR00000425266	RegulatoryFeature	regulatory_region_variant	-	-	-	-	-	-	MODIFIER	-	-	-	SNV	-	-	-	CTCF_binding_site	-	-	-	-	-	-
rs31802312	5:93035404	T	-	-	-	intergenic_variant	-	-	-	-	-	-	MODIFIER	-	-	-	SNV	-	-	-	-	-	-	-	-	-	-
rs31803131	5:93035875	T	-	ENSMUSR00000684316	RegulatoryFeature	regulatory_region_variant	-	-	-	-	-	-	MODIFIER	-	-	-	SNV	-	-	-	enhancer	-	-	-	-	-	-
rs31803131	5:93035875	T	-	-	-	intergenic_variant	-	-	-	-	-	-	MODIFIER	-	-	-	SNV	-	-	-	-	-	-	-	-	-	-
rs31803132	5:93035889	C	-	ENSMUSR00000684316	RegulatoryFeature	regulatory_region_variant	-	-	-	-	-	-	MODIFIER	-	-	-	SNV	-	-	-	enhancer	-	-	-	-	-	-
rs31803132	5:93035889	C	-	-	-	intergenic_variant	-	-	-	-	-	-	MODIFIER	-	-	-	SNV	-	-	-	-	-	-	-	-	-	-
rs31803610	5:93066776	T	-	-	-	intergenic_variant	-	-	-	-	-	-	MODIFIER	-	-	-	SNV	-	-	-	-	-	-	-	-	-	-
rs31803914	5:93021067	T	-	-	-	intergenic_variant	-	-	-	-	-	-	MODIFIER	-	-	-	SNV	-	-	-	-	-	-	-	-	-	-
rs31803923	5:93021884	A	-	-	-	intergenic_variant	-	-	-	-	-	-	MODIFIER	-	-	-	SNV	-	-	-	-	-	-	-	-	-	-
rs31804091	5:93037138	C	ENSMUSG00000045314	ENSMUST00000061328	Transcript	downstream_gene_variant	-	-	-	-	-	-	MODIFIER	3985	-1	-	SNV	Sowahb	MGI	-	protein_coding	ENSMUSP00000055267	-	-	-	-	-
rs31804091	5:93037138	C	-	ENSMUSR00000684316	RegulatoryFeature	regulatory_region_variant	-	-	-	-	-	-	MODIFIER	-	-	-	SNV	-	-	-	enhancer	-	-	-	-	-	-
rs31804470	5:93073896	A	ENSMUSG00000088240	ENSMUST00000157615	Transcript	non_coding_transcript_exon_variant	36	-	-	-	-	-	MODIFIER	-	1	-	SNV	Gm22915	MGI	-	snoRNA	-	-	-	-	-	-
rs31804794	5:93022557	A	-	ENSMUSR00000684312	RegulatoryFeature	regulatory_region_variant	-	-	-	-	-	-	MODIFIER	-	-	-	SNV	-	-	-	enhancer	-	-	-	-	-	-
rs31804794	5:93022557	A	-	ENSMUSR00000684313	RegulatoryFeature	regulatory_region_variant	-	-	-	-	-	-	MODIFIER	-	-	-	SNV	-	-	-	CTCF_binding_site	-	-	-	-	-	-
rs31804794	5:93022557	A	-	-	-	intergenic_variant	-	-	-	-	-	-	MODIFIER	-	-	-	SNV	-	-	-	-	-	-	-	-	-	-
rs31804795	5:93022621	C	-	ENSMUSR00000684312	RegulatoryFeature	regulatory_region_variant	-	-	-	-	-	-	MODIFIER	-	-	-	SNV	-	-	-	enhancer	-	-	-	-	-	-
rs31804795	5:93022621	C	-	-	-	intergenic_variant	-	-	-	-	-	-	MODIFIER	-	-	-	SNV	-	-	-	-	-	-	-	-	-	-
rs31804798	5:93023070	G	-	ENSMUSR00000684312	RegulatoryFeature	regulatory_region_variant	-	-	-	-	-	-	MODIFIER	-	-	-	SNV	-	-	-	enhancer	-	-	-	-	-	-
rs31804798	5:93023070	G	-	-	-	intergenic_variant	-	-	-	-	-	-	MODIFIER	-	-	-	SNV	-	-	-	-	-	-	-	-	-	-
rs31805839	5:93025443	T	-	ENSMUSR00000212919	RegulatoryFeature	regulatory_region_variant	-	-	-	-	-	-	MODIFIER	-	-	-	SNV	-	-	-	promoter_flanking_region	-	-	-	-	-	-
rs31805839	5:93025443	T	-	-	-	intergenic_variant	-	-	-	-	-	-	MODIFIER	-	-	-	SNV	-	-	-	-	-	-	-	-	-	-
rs31805840	5:93025501	A	-	ENSMUSR00000212919	RegulatoryFeature	regulatory_region_variant	-	-	-	-	-	-	MODIFIER	-	-	-	SNV	-	-	-	promoter_flanking_region	-	-	-	-	-	-
rs31805840	5:93025501	A	-	-	-	intergenic_variant	-	-	-	-	-	-	MODIFIER	-	-	-	SNV	-	-	-	-	-	-	-	-	-	-
rs31806621	5:93027976	T	-	ENSMUSR00000212919	RegulatoryFeature	regulatory_region_variant	-	-	-	-	-	-	MODIFIER	-	-	-	SNV	-	-	-	promoter_flanking_region	-	-	-	-	-	-
rs31806621	5:93027976	T	-	-	-	intergenic_variant	-	-	-	-	-	-	MODIFIER	-	-	-	SNV	-	-	-	-	-	-	-	-	-	-
rs31807685	5:93028665	T	-	-	-	intergenic_variant	-	-	-	-	-	-	MODIFIER	-	-	-	SNV	-	-	-	-	-	-	-	-	-	-
rs31807687	5:93028806	C	-	-	-	intergenic_variant	-	-	-	-	-	-	MODIFIER	-	-	-	SNV	-	-	-	-	-	-	-	-	-	-
rs31807692	5:93029944	T	-	-	-	intergenic_variant	-	-	-	-	-	-	MODIFIER	-	-	-	SNV	-	-	-	-	-	-	-	-	-	-
rs31807742	5:93106413	A	ENSMUSG00000058013	ENSMUST00000074733	Transcript	intron_variant	-	-	-	-	-	-	MODIFIER	-	1	-	SNV	Sept11	MGI	-	protein_coding	ENSMUSP00000074293	-	-	-	-	-
rs31807742	5:93106413	A	ENSMUSG00000058013	ENSMUST00000201421	Transcript	intron_variant	-	-	-	-	-	-	MODIFIER	-	1	-	SNV	Sept11	MGI	-	protein_coding	ENSMUSP00000143928	-	-	-	-	-
rs31807742	5:93106413	A	ENSMUSG00000058013	ENSMUST00000201700	Transcript	intron_variant	-	-	-	-	-	-	MODIFIER	-	1	-	SNV	Sept11	MGI	-	protein_coding	ENSMUSP00000143901	-	-	-	-	-
rs31807742	5:93106413	A	ENSMUSG00000058013	ENSMUST00000202196	Transcript	intron_variant	-	-	-	-	-	-	MODIFIER	-	1	cds_end_NF	SNV	Sept11	MGI	-	protein_coding	ENSMUSP00000144573	-	-	-	-	-
rs31807742	5:93106413	A	ENSMUSG00000058013	ENSMUST00000202217	Transcript	intron_variant	-	-	-	-	-	-	MODIFIER	-	1	-	SNV	Sept11	MGI	-	protein_coding	ENSMUSP00000144235	-	-	-	-	-
rs31807742	5:93106413	A	ENSMUSG00000058013	ENSMUST00000202308	Transcript	intron_variant	-	-	-	-	-	-	MODIFIER	-	1	-	SNV	Sept11	MGI	-	protein_coding	ENSMUSP00000144136	-	-	-	-	-
rs31807742	5:93106413	A	ENSMUSG00000058013	ENSMUST00000202415	Transcript	intron_variant	-	-	-	-	-	-	MODIFIER	-	1	cds_end_NF	SNV	Sept11	MGI	-	protein_coding	ENSMUSP00000144360	-	-	-	-	-
rs31808550	5:93031336	T	-	ENSMUSR00000212920	RegulatoryFeature	regulatory_region_variant	-	-	-	-	-	-	MODIFIER	-	-	-	SNV	-	-	-	enhancer	-	-	-	-	-	-
rs31808550	5:93031336	T	-	-	-	intergenic_variant	-	-	-	-	-	-	MODIFIER	-	-	-	SNV	-	-	-	-	-	-	-	-	-	-
rs31819134	5:93259697	T	-	-	-	intergenic_variant	-	-	-	-	-	-	MODIFIER	-	-	-	SNV	-	-	-	-	-	-	-	-	-	-
rs31819135	5:93259916	G	-	-	-	intergenic_variant	-	-	-	-	-	-	MODIFIER	-	-	-	SNV	-	-	-	-	-	-	-	-	-	-
rs31819136	5:93260325	A	-	-	-	intergenic_variant	-	-	-	-	-	-	MODIFIER	-	-	-	SNV	-	-	-	-	-	-	-	-	-	-
rs31819532	5:93250284	G	-	-	-	intergenic_variant	-	-	-	-	-	-	MODIFIER	-	-	-	SNV	-	-	-	-	-	-	-	-	-	-
rs31820279	5:93252274	A	-	-	-	intergenic_variant	-	-	-	-	-	-	MODIFIER	-	-	-	SNV	-	-	-	-	-	-	-	-	-	-
rs31820282	5:93252388	T	-	-	-	intergenic_variant	-	-	-	-	-	-	MODIFIER	-	-	-	SNV	-	-	-	-	-	-	-	-	-	-
rs31820283	5:93252435	A	-	-	-	intergenic_variant	-	-	-	-	-	-	MODIFIER	-	-	-	SNV	-	-	-	-	-	-	-	-	-	-
rs31821276	5:93252616	G	-	-	-	intergenic_variant	-	-	-	-	-	-	MODIFIER	-	-	-	SNV	-	-	-	-	-	-	-	-	-	-
rs31821279	5:93253161	C	-	-	-	intergenic_variant	-	-	-	-	-	-	MODIFIER	-	-	-	SNV	-	-	-	-	-	-	-	-	-	-
rs31821812	5:93558907	C	-	-	-	intergenic_variant	-	-	-	-	-	-	MODIFIER	-	-	-	SNV	-	-	-	-	-	-	-	-	-	-
rs31822176	5:93371462	G	-	-	-	intergenic_variant	-	-	-	-	-	-	MODIFIER	-	-	-	SNV	-	-	-	-	-	-	-	-	-	-
rs31822485	5:93278903	T	ENSMUSG00000029385	ENSMUST00000031331	Transcript	downstream_gene_variant	-	-	-	-	-	-	MODIFIER	2672	1	-	SNV	Ccng2	MGI	-	protein_coding	ENSMUSP00000031331	-	-	-	-	-
rs31822485	5:93278903	T	ENSMUSG00000029385	ENSMUST00000121127	Transcript	downstream_gene_variant	-	-	-	-	-	-	MODIFIER	2679	1	-	SNV	Ccng2	MGI	-	protein_coding	ENSMUSP00000113278	-	-	-	-	-
rs31822485	5:93278903	T	ENSMUSG00000029385	ENSMUST00000130183	Transcript	downstream_gene_variant	-	-	-	-	-	-	MODIFIER	2678	1	-	SNV	Ccng2	MGI	-	retained_intron	-	-	-	-	-	-
rs31822874	5:93255699	C	-	-	-	intergenic_variant	-	-	-	-	-	-	MODIFIER	-	-	-	SNV	-	-	-	-	-	-	-	-	-	-
rs31822875	5:93255941	C	-	-	-	intergenic_variant	-	-	-	-	-	-	MODIFIER	-	-	-	SNV	-	-	-	-	-	-	-	-	-	-
rs31822880	5:93259453	G	-	-	-	intergenic_variant	-	-	-	-	-	-	MODIFIER	-	-	-	SNV	-	-	-	-	-	-	-	-	-	-
rs31824221	5:93708863	C	ENSMUSG00000106954	ENSMUST00000202438	Transcript	downstream_gene_variant	-	-	-	-	-	-	MODIFIER	2131	1	-	SNV	Gm43226	MGI	-	processed_pseudogene	-	-	-	-	-	-
rs31825797	5:93717612	G	-	-	-	intergenic_variant	-	-	-	-	-	-	MODIFIER	-	-	-	SNV	-	-	-	-	-	-	-	-	-	-
rs31827045	5:93429136	C	-	-	-	intergenic_variant	-	-	-	-	-	-	MODIFIER	-	-	-	SNV	-	-	-	-	-	-	-	-	-	-
rs31827052	5:93449734	T	-	-	-	intergenic_variant	-	-	-	-	-	-	MODIFIER	-	-	-	SNV	-	-	-	-	-	-	-	-	-	-
rs31879943	4:18261996	G	-	-	-	intergenic_variant	-	-	-	-	-	-	MODIFIER	-	-	-	SNV	-	-	-	-	-	-	-	-	-	-
rs32055706	5:107935371	T	ENSMUSG00000029270	ENSMUST00000031198	Transcript	intron_variant	-	-	-	-	-	-	MODIFIER	-	-1	-	SNV	Fam69a	MGI	-	protein_coding	ENSMUSP00000031198	-	-	-	-	-
rs32055706	5:107935371	T	ENSMUSG00000029270	ENSMUST00000145239	Transcript	intron_variant	-	-	-	-	-	-	MODIFIER	-	-1	cds_end_NF	SNV	Fam69a	MGI	-	protein_coding	ENSMUSP00000117801	-	-	-	-	-
rs32055706	5:107935371	T	ENSMUSG00000029270	ENSMUST00000153172	Transcript	intron_variant	-	-	-	-	-	-	MODIFIER	-	-1	cds_end_NF	SNV	Fam69a	MGI	-	protein_coding	ENSMUSP00000114892	-	-	-	-	-
rs32055706	5:107935371	T	-	ENSMUSR00000686177	RegulatoryFeature	regulatory_region_variant	-	-	-	-	-	-	MODIFIER	-	-	-	SNV	-	-	-	promoter_flanking_region	-	-	-	-	-	-
rs32055707	5:107935392	T	ENSMUSG00000029270	ENSMUST00000031198	Transcript	intron_variant	-	-	-	-	-	-	MODIFIER	-	-1	-	SNV	Fam69a	MGI	-	protein_coding	ENSMUSP00000031198	-	-	-	-	-
rs32055707	5:107935392	T	ENSMUSG00000029270	ENSMUST00000145239	Transcript	intron_variant	-	-	-	-	-	-	MODIFIER	-	-1	cds_end_NF	SNV	Fam69a	MGI	-	protein_coding	ENSMUSP00000117801	-	-	-	-	-
rs32055707	5:107935392	T	ENSMUSG00000029270	ENSMUST00000153172	Transcript	intron_variant	-	-	-	-	-	-	MODIFIER	-	-1	cds_end_NF	SNV	Fam69a	MGI	-	protein_coding	ENSMUSP00000114892	-	-	-	-	-
rs32055707	5:107935392	T	-	ENSMUSR00000686177	RegulatoryFeature	regulatory_region_variant	-	-	-	-	-	-	MODIFIER	-	-	-	SNV	-	-	-	promoter_flanking_region	-	-	-	-	-	-
rs32055711	5:107935554	G	ENSMUSG00000029270	ENSMUST00000031198	Transcript	intron_variant	-	-	-	-	-	-	MODIFIER	-	-1	-	SNV	Fam69a	MGI	-	protein_coding	ENSMUSP00000031198	-	-	-	-	-
rs32055711	5:107935554	G	ENSMUSG00000029270	ENSMUST00000145239	Transcript	intron_variant	-	-	-	-	-	-	MODIFIER	-	-1	cds_end_NF	SNV	Fam69a	MGI	-	protein_coding	ENSMUSP00000117801	-	-	-	-	-
rs32055711	5:107935554	G	ENSMUSG00000029270	ENSMUST00000153172	Transcript	intron_variant	-	-	-	-	-	-	MODIFIER	-	-1	cds_end_NF	SNV	Fam69a	MGI	-	protein_coding	ENSMUSP00000114892	-	-	-	-	-
rs32056425	5:107935789	C	ENSMUSG00000029270	ENSMUST00000031198	Transcript	intron_variant	-	-	-	-	-	-	MODIFIER	-	-1	-	SNV	Fam69a	MGI	-	protein_coding	ENSMUSP00000031198	-	-	-	-	-
rs32056425	5:107935789	C	ENSMUSG00000029270	ENSMUST00000145239	Transcript	intron_variant	-	-	-	-	-	-	MODIFIER	-	-1	cds_end_NF	SNV	Fam69a	MGI	-	protein_coding	ENSMUSP00000117801	-	-	-	-	-
rs32056425	5:107935789	C	ENSMUSG00000029270	ENSMUST00000153172	Transcript	intron_variant	-	-	-	-	-	-	MODIFIER	-	-1	cds_end_NF	SNV	Fam69a	MGI	-	protein_coding	ENSMUSP00000114892	-	-	-	-	-
rs32056427	5:107936556	C	ENSMUSG00000029270	ENSMUST00000031198	Transcript	intron_variant	-	-	-	-	-	-	MODIFIER	-	-1	-	SNV	Fam69a	MGI	-	protein_coding	ENSMUSP00000031198	-	-	-	-	-
rs32056427	5:107936556	C	ENSMUSG00000029270	ENSMUST00000145239	Transcript	intron_variant	-	-	-	-	-	-	MODIFIER	-	-1	cds_end_NF	SNV	Fam69a	MGI	-	protein_coding	ENSMUSP00000117801	-	-	-	-	-
rs32056427	5:107936556	C	ENSMUSG00000029270	ENSMUST00000153172	Transcript	intron_variant	-	-	-	-	-	-	MODIFIER	-	-1	cds_end_NF	SNV	Fam69a	MGI	-	protein_coding	ENSMUSP00000114892	-	-	-	-	-
rs32056432	5:107936846	C	ENSMUSG00000029270	ENSMUST00000031198	Transcript	intron_variant	-	-	-	-	-	-	MODIFIER	-	-1	-	SNV	Fam69a	MGI	-	protein_coding	ENSMUSP00000031198	-	-	-	-	-
rs32056432	5:107936846	C	ENSMUSG00000029270	ENSMUST00000145239	Transcript	intron_variant	-	-	-	-	-	-	MODIFIER	-	-1	cds_end_NF	SNV	Fam69a	MGI	-	protein_coding	ENSMUSP00000117801	-	-	-	-	-
rs32056432	5:107936846	C	ENSMUSG00000029270	ENSMUST00000153172	Transcript	intron_variant	-	-	-	-	-	-	MODIFIER	-	-1	cds_end_NF	SNV	Fam69a	MGI	-	protein_coding	ENSMUSP00000114892	-	-	-	-	-
rs32057304	5:107936929	G	ENSMUSG00000029270	ENSMUST00000031198	Transcript	intron_variant	-	-	-	-	-	-	MODIFIER	-	-1	-	SNV	Fam69a	MGI	-	protein_coding	ENSMUSP00000031198	-	-	-	-	-
rs32057304	5:107936929	G	ENSMUSG00000029270	ENSMUST00000145239	Transcript	intron_variant	-	-	-	-	-	-	MODIFIER	-	-1	cds_end_NF	SNV	Fam69a	MGI	-	protein_coding	ENSMUSP00000117801	-	-	-	-	-
rs32057304	5:107936929	G	ENSMUSG00000029270	ENSMUST00000153172	Transcript	intron_variant	-	-	-	-	-	-	MODIFIER	-	-1	cds_end_NF	SNV	Fam69a	MGI	-	protein_coding	ENSMUSP00000114892	-	-	-	-	-
rs32057306	5:107938320	G	ENSMUSG00000029270	ENSMUST00000031198	Transcript	intron_variant	-	-	-	-	-	-	MODIFIER	-	-1	-	SNV	Fam69a	MGI	-	protein_coding	ENSMUSP00000031198	-	-	-	-	-
rs32057306	5:107938320	G	ENSMUSG00000029270	ENSMUST00000145239	Transcript	intron_variant	-	-	-	-	-	-	MODIFIER	-	-1	cds_end_NF	SNV	Fam69a	MGI	-	protein_coding	ENSMUSP00000117801	-	-	-	-	-
rs32057306	5:107938320	G	ENSMUSG00000029270	ENSMUST00000153172	Transcript	intron_variant	-	-	-	-	-	-	MODIFIER	-	-1	cds_end_NF	SNV	Fam69a	MGI	-	protein_coding	ENSMUSP00000114892	-	-	-	-	-
rs32057312	5:107940835	C	ENSMUSG00000029270	ENSMUST00000031198	Transcript	intron_variant	-	-	-	-	-	-	MODIFIER	-	-1	-	SNV	Fam69a	MGI	-	protein_coding	ENSMUSP00000031198	-	-	-	-	-
rs32057312	5:107940835	C	ENSMUSG00000029270	ENSMUST00000145239	Transcript	intron_variant	-	-	-	-	-	-	MODIFIER	-	-1	cds_end_NF	SNV	Fam69a	MGI	-	protein_coding	ENSMUSP00000117801	-	-	-	-	-
rs32057312	5:107940835	C	ENSMUSG00000029270	ENSMUST00000153172	Transcript	intron_variant	-	-	-	-	-	-	MODIFIER	-	-1	cds_end_NF	SNV	Fam69a	MGI	-	protein_coding	ENSMUSP00000114892	-	-	-	-	-
rs32057312	5:107940835	C	-	ENSMUSR00000426447	RegulatoryFeature	regulatory_region_variant	-	-	-	-	-	-	MODIFIER	-	-	-	SNV	-	-	-	enhancer	-	-	-	-	-	-
rs32058044	5:107940884	A	ENSMUSG00000029270	ENSMUST00000031198	Transcript	intron_variant	-	-	-	-	-	-	MODIFIER	-	-1	-	SNV	Fam69a	MGI	-	protein_coding	ENSMUSP00000031198	-	-	-	-	-
rs32058044	5:107940884	A	ENSMUSG00000029270	ENSMUST00000145239	Transcript	intron_variant	-	-	-	-	-	-	MODIFIER	-	-1	cds_end_NF	SNV	Fam69a	MGI	-	protein_coding	ENSMUSP00000117801	-	-	-	-	-
rs32058044	5:107940884	A	ENSMUSG00000029270	ENSMUST00000153172	Transcript	intron_variant	-	-	-	-	-	-	MODIFIER	-	-1	cds_end_NF	SNV	Fam69a	MGI	-	protein_coding	ENSMUSP00000114892	-	-	-	-	-
rs32058044	5:107940884	A	-	ENSMUSR00000426447	RegulatoryFeature	regulatory_region_variant	-	-	-	-	-	-	MODIFIER	-	-	-	SNV	-	-	-	enhancer	-	-	-	-	-	-
rs32205434	4:18178189	T	-	-	-	intergenic_variant	-	-	-	-	-	-	MODIFIER	-	-	-	SNV	-	-	-	-	-	-	-	-	-	-
rs32236016	4:7788802	G	-	-	-	intergenic_variant	-	-	-	-	-	-	MODIFIER	-	-	-	SNV	-	-	-	-	-	-	-	-	-	-
rs32244402	4:18337039	A	-	-	-	intergenic_variant	-	-	-	-	-	-	MODIFIER	-	-	-	SNV	-	-	-	-	-	-	-	-	-	-
rs32304253	4:18391324	A	-	-	-	intergenic_variant	-	-	-	-	-	-	MODIFIER	-	-	-	SNV	-	-	-	-	-	-	-	-	-	-
rs32425676	4:7930367	C	-	-	-	intergenic_variant	-	-	-	-	-	-	MODIFIER	-	-	-	SNV	-	-	-	-	-	-	-	-	-	-
rs32600797	14:117775290	A	ENSMUSG00000058571	ENSMUST00000088483	Transcript	intron_variant	-	-	-	-	-	-	MODIFIER	-	1	-	SNV	Gpc6	MGI	-	protein_coding	ENSMUSP00000085835	-	-	-	-	-
rs32600797	14:117775290	A	ENSMUSG00000058571	ENSMUST00000125435	Transcript	intron_variant	-	-	-	-	-	-	MODIFIER	-	1	-	SNV	Gpc6	MGI	-	protein_coding	ENSMUSP00000120362	-	-	-	-	-
rs32600797	14:117775290	A	ENSMUSG00000058571	ENSMUST00000078849	Transcript	intron_variant	-	-	-	-	-	-	MODIFIER	-	1	-	SNV	Gpc6	MGI	-	protein_coding	ENSMUSP00000077893	-	-	-	-	-
rs32604107	14:117789324	A	ENSMUSG00000058571	ENSMUST00000088483	Transcript	intron_variant	-	-	-	-	-	-	MODIFIER	-	1	-	SNV	Gpc6	MGI	-	protein_coding	ENSMUSP00000085835	-	-	-	-	-
rs32604107	14:117789324	A	ENSMUSG00000058571	ENSMUST00000125435	Transcript	intron_variant	-	-	-	-	-	-	MODIFIER	-	1	-	SNV	Gpc6	MGI	-	protein_coding	ENSMUSP00000120362	-	-	-	-	-
rs32604107	14:117789324	A	ENSMUSG00000058571	ENSMUST00000078849	Transcript	intron_variant	-	-	-	-	-	-	MODIFIER	-	1	-	SNV	Gpc6	MGI	-	protein_coding	ENSMUSP00000077893	-	-	-	-	-
rs32604780	14:117767333	G	ENSMUSG00000058571	ENSMUST00000088483	Transcript	intron_variant	-	-	-	-	-	-	MODIFIER	-	1	-	SNV	Gpc6	MGI	-	protein_coding	ENSMUSP00000085835	-	-	-	-	-
rs32604780	14:117767333	G	ENSMUSG00000058571	ENSMUST00000125435	Transcript	intron_variant	-	-	-	-	-	-	MODIFIER	-	1	-	SNV	Gpc6	MGI	-	protein_coding	ENSMUSP00000120362	-	-	-	-	-
rs32604780	14:117767333	G	ENSMUSG00000058571	ENSMUST00000078849	Transcript	intron_variant	-	-	-	-	-	-	MODIFIER	-	1	-	SNV	Gpc6	MGI	-	protein_coding	ENSMUSP00000077893	-	-	-	-	-
rs32606834	14:117765057	G	ENSMUSG00000058571	ENSMUST00000078849	Transcript	intron_variant	-	-	-	-	-	-	MODIFIER	-	1	-	SNV	Gpc6	MGI	-	protein_coding	ENSMUSP00000077893	-	-	-	-	-
rs32606834	14:117765057	G	ENSMUSG00000058571	ENSMUST00000088483	Transcript	intron_variant	-	-	-	-	-	-	MODIFIER	-	1	-	SNV	Gpc6	MGI	-	protein_coding	ENSMUSP00000085835	-	-	-	-	-
rs32606834	14:117765057	G	ENSMUSG00000058571	ENSMUST00000125435	Transcript	intron_variant	-	-	-	-	-	-	MODIFIER	-	1	-	SNV	Gpc6	MGI	-	protein_coding	ENSMUSP00000120362	-	-	-	-	-
rs32606839	14:117764716	G	ENSMUSG00000058571	ENSMUST00000088483	Transcript	intron_variant	-	-	-	-	-	-	MODIFIER	-	1	-	SNV	Gpc6	MGI	-	protein_coding	ENSMUSP00000085835	-	-	-	-	-
rs32606839	14:117764716	G	ENSMUSG00000058571	ENSMUST00000125435	Transcript	intron_variant	-	-	-	-	-	-	MODIFIER	-	1	-	SNV	Gpc6	MGI	-	protein_coding	ENSMUSP00000120362	-	-	-	-	-
rs32606839	14:117764716	G	ENSMUSG00000058571	ENSMUST00000078849	Transcript	intron_variant	-	-	-	-	-	-	MODIFIER	-	1	-	SNV	Gpc6	MGI	-	protein_coding	ENSMUSP00000077893	-	-	-	-	-
rs32918420	4:124853299	C	ENSMUSG00000028890	ENSMUST00000030723	Transcript	downstream_gene_variant	-	-	-	-	-	-	MODIFIER	3499	1	-	SNV	Mtf1	MGI	-	protein_coding	ENSMUSP00000030723	-	-	-	-	-
rs32918420	4:124853299	C	ENSMUSG00000042763	ENSMUST00000064444	Transcript	downstream_gene_variant	-	-	-	-	-	-	MODIFIER	1940	-1	-	SNV	Maneal	MGI	-	protein_coding	ENSMUSP00000066000	-	-	-	-	-
rs32918420	4:124853299	C	ENSMUSG00000028889	ENSMUST00000102628	Transcript	intron_variant	-	-	-	-	-	-	MODIFIER	-	1	-	SNV	Yrdc	MGI	-	protein_coding	ENSMUSP00000099688	-	-	-	-	-
rs32918420	4:124853299	C	ENSMUSG00000078570	ENSMUST00000106190	Transcript	upstream_gene_variant	-	-	-	-	-	-	MODIFIER	2490	-1	-	SNV	1110065P20Rik	MGI	-	protein_coding	ENSMUSP00000101796	-	-	-	-	-
rs32918420	4:124853299	C	ENSMUSG00000028890	ENSMUST00000106193	Transcript	downstream_gene_variant	-	-	-	-	-	-	MODIFIER	3920	1	-	SNV	Mtf1	MGI	-	protein_coding	ENSMUSP00000101799	-	-	-	-	-
rs32918420	4:124853299	C	ENSMUSG00000078570	ENSMUST00000125776	Transcript	upstream_gene_variant	-	-	-	-	-	-	MODIFIER	2638	-1	cds_start_NF	SNV	1110065P20Rik	MGI	-	protein_coding	ENSMUSP00000138901	-	-	-	-	-
rs32918420	4:124853299	C	ENSMUSG00000078570	ENSMUST00000137769	Transcript	upstream_gene_variant	-	-	-	-	-	-	MODIFIER	2826	-1	-	SNV	1110065P20Rik	MGI	-	protein_coding	ENSMUSP00000138806	-	-	-	-	-
rs32918420	4:124853299	C	ENSMUSG00000028889	ENSMUST00000144851	Transcript	intron_variant	-	-	-	-	-	-	MODIFIER	-	1	cds_end_NF	SNV	Yrdc	MGI	-	protein_coding	ENSMUSP00000114150	-	-	-	-	-
rs32918420	4:124853299	C	ENSMUSG00000078570	ENSMUST00000163946	Transcript	upstream_gene_variant	-	-	-	-	-	-	MODIFIER	2569	-1	-	SNV	1110065P20Rik	MGI	-	protein_coding	ENSMUSP00000130892	-	-	-	-	-
rs32918420	4:124853299	C	ENSMUSG00000028889	ENSMUST00000173434	Transcript	intron_variant,non_coding_transcript_variant	-	-	-	-	-	-	MODIFIER	-	1	-	SNV	Yrdc	MGI	-	retained_intron	-	-	-	-	-	-
rs32918420	4:124853299	C	ENSMUSG00000078570	ENSMUST00000184704	Transcript	upstream_gene_variant	-	-	-	-	-	-	MODIFIER	2969	-1	-	SNV	1110065P20Rik	MGI	-	retained_intron	-	-	-	-	-	-
rs32918420	4:124853299	C	ENSMUSG00000078570	ENSMUST00000185036	Transcript	upstream_gene_variant	-	-	-	-	-	-	MODIFIER	2103	-1	-	SNV	1110065P20Rik	MGI	-	protein_coding	ENSMUSP00000139121	-	-	-	-	-
rs32960471	4:18440742	C	ENSMUSG00000087402	ENSMUST00000133363	Transcript	intron_variant,non_coding_transcript_variant	-	-	-	-	-	-	MODIFIER	-	1	-	SNV	Gm11867	MGI	-	processed_transcript	-	-	-	-	-	-
rs32985567	4:7878050	A	-	-	-	intergenic_variant	-	-	-	-	-	-	MODIFIER	-	-	-	SNV	-	-	-	-	-	-	-	-	-	-
rs33023664	4:18429147	T	ENSMUSG00000087402	ENSMUST00000133363	Transcript	intron_variant,non_coding_transcript_variant	-	-	-	-	-	-	MODIFIER	-	1	-	SNV	Gm11867	MGI	-	processed_transcript	-	-	-	-	-	-
rs33067415	5:93729087	T	-	-	-	intergenic_variant	-	-	-	-	-	-	MODIFIER	-	-	-	SNV	-	-	-	-	-	-	-	-	-	-
rs33110554	4:154864811	G	ENSMUSG00000046637	ENSMUST00000050220	Transcript	intron_variant	-	-	-	-	-	-	MODIFIER	-	1	-	SNV	Ttc34	MGI	-	protein_coding	ENSMUSP00000051782	-	-	-	-	-
rs33110554	4:154864811	G	ENSMUSG00000058183	ENSMUST00000079269	Transcript	upstream_gene_variant	-	-	-	-	-	-	MODIFIER	4774	1	-	SNV	Mmel1	MGI	-	protein_coding	ENSMUSP00000078252	-	-	-	-	-
rs33110554	4:154864811	G	ENSMUSG00000058183	ENSMUST00000080559	Transcript	upstream_gene_variant	-	-	-	-	-	-	MODIFIER	4825	1	-	SNV	Mmel1	MGI	-	protein_coding	ENSMUSP00000079399	-	-	-	-	-
rs33110554	4:154864811	G	ENSMUSG00000046637	ENSMUST00000137684	Transcript	downstream_gene_variant	-	-	-	-	-	-	MODIFIER	3174	1	-	SNV	Ttc34	MGI	-	retained_intron	-	-	-	-	-	-
rs33110554	4:154864811	G	ENSMUSG00000087437	ENSMUST00000138795	Transcript	non_coding_transcript_exon_variant	953	-	-	-	-	-	MODIFIER	-	-1	-	SNV	Gm13112	MGI	-	antisense	-	-	-	-	-	-
rs33110554	4:154864811	G	ENSMUSG00000087437	ENSMUST00000151696	Transcript	downstream_gene_variant	-	-	-	-	-	-	MODIFIER	240	-1	-	SNV	Gm13112	MGI	-	antisense	-	-	-	-	-	-
rs33110554	4:154864811	G	ENSMUSG00000058183	ENSMUST00000163732	Transcript	upstream_gene_variant	-	-	-	-	-	-	MODIFIER	4774	1	-	SNV	Mmel1	MGI	-	protein_coding	ENSMUSP00000131753	-	-	-	-	-
rs33110554	4:154864811	G	ENSMUSG00000046637	ENSMUST00000207854	Transcript	intron_variant	-	-	-	-	-	-	MODIFIER	-	1	-	SNV	Ttc34	MGI	-	protein_coding	ENSMUSP00000146409	-	-	-	-	-
rs33110554	4:154864811	G	-	ENSMUSR00000204255	RegulatoryFeature	regulatory_region_variant	-	-	-	-	-	-	MODIFIER	-	-	-	SNV	-	-	-	promoter_flanking_region	-	-	-	-	-	-
rs33112434	17:45787758	G	ENSMUSG00000097727	ENSMUST00000180519	Transcript	non_coding_transcript_exon_variant	2005	-	-	-	-	-	MODIFIER	-	1	-	SNV	F630040K05Rik	MGI	-	lincRNA	-	-	-	-	-	-
rs33296556	5:108267163	C	ENSMUSG00000029265	ENSMUST00000031190	Transcript	upstream_gene_variant	-	-	-	-	-	-	MODIFIER	1734	1	-	SNV	Dr1	MGI	-	protein_coding	ENSMUSP00000031190	-	-	-	-	-
rs33407106	2:94380546	T	ENSMUSG00000027194	ENSMUST00000094801	Transcript	intron_variant	-	-	-	-	-	-	MODIFIER	-	-1	-	SNV	Ttc17	MGI	-	protein_coding	ENSMUSP00000092395	-	-	-	-	-
rs33407106	2:94380546	T	ENSMUSG00000027194	ENSMUST00000111237	Transcript	intron_variant	-	-	-	-	-	-	MODIFIER	-	-1	-	SNV	Ttc17	MGI	-	protein_coding	ENSMUSP00000106868	-	-	-	-	-
rs33407106	2:94380546	T	ENSMUSG00000027194	ENSMUST00000111238	Transcript	intron_variant	-	-	-	-	-	-	MODIFIER	-	-1	-	SNV	Ttc17	MGI	-	protein_coding	ENSMUSP00000106869	-	-	-	-	-
rs33407106	2:94380546	T	ENSMUSG00000027194	ENSMUST00000150266	Transcript	intron_variant,non_coding_transcript_variant	-	-	-	-	-	-	MODIFIER	-	-1	-	SNV	Ttc17	MGI	-	processed_transcript	-	-	-	-	-	-
rs33407106	2:94380546	T	ENSMUSG00000081476	ENSMUST00000117207	Transcript	downstream_gene_variant	-	-	-	-	-	-	MODIFIER	3956	-1	-	SNV	Itpa-ps1	MGI	-	processed_pseudogene	-	-	-	-	-	-
rs33727787	5:93262586	T	ENSMUSG00000029385	ENSMUST00000031331	Transcript	upstream_gene_variant	-	-	-	-	-	-	MODIFIER	4671	1	-	SNV	Ccng2	MGI	-	protein_coding	ENSMUSP00000031331	-	-	-	-	-
rs36259864	13:86174715	G	-	-	-	intergenic_variant	-	-	-	-	-	-	MODIFIER	-	-	-	SNV	-	-	-	-	-	-	-	-	-	-
rs36259939	19:57713211	T	ENSMUSG00000054843	ENSMUST00000077282	Transcript	intron_variant	-	-	-	-	-	-	MODIFIER	-	1	-	SNV	Atrnl1	MGI	-	protein_coding	ENSMUSP00000076514	-	-	-	-	-
rs36259939	19:57713211	T	-	ENSMUSR00000618836	RegulatoryFeature	regulatory_region_variant	-	-	-	-	-	-	MODIFIER	-	-	-	SNV	-	-	-	enhancer	-	-	-	-	-	-
rs36339960	19:57251884	T	ENSMUSG00000025085	ENSMUST00000111524	Transcript	intron_variant	-	-	-	-	-	-	MODIFIER	-	-1	-	SNV	Ablim1	MGI	-	protein_coding	ENSMUSP00000107149	-	-	-	-	-
rs36339960	19:57251884	T	ENSMUSG00000025085	ENSMUST00000156316	Transcript	intron_variant,non_coding_transcript_variant	-	-	-	-	-	-	MODIFIER	-	-1	-	SNV	Ablim1	MGI	-	retained_intron	-	-	-	-	-	-
rs36368954	19:57558352	A	-	ENSMUSR00000618802	RegulatoryFeature	regulatory_region_variant	-	-	-	-	-	-	MODIFIER	-	-	-	SNV	-	-	-	promoter_flanking_region	-	-	-	-	-	-
rs36368954	19:57558352	A	-	-	-	intergenic_variant	-	-	-	-	-	-	MODIFIER	-	-	-	SNV	-	-	-	-	-	-	-	-	-	-
rs36445925	13:85967825	T	-	-	-	intergenic_variant	-	-	-	-	-	-	MODIFIER	-	-	-	SNV	-	-	-	-	-	-	-	-	-	-
rs36461739	19:57548900	C	-	-	-	intergenic_variant	-	-	-	-	-	-	MODIFIER	-	-	-	SNV	-	-	-	-	-	-	-	-	-	-
rs3658778	11:105028443	T	ENSMUSG00000084120	ENSMUST00000118579	Transcript	downstream_gene_variant	-	-	-	-	-	-	MODIFIER	4591	-1	-	SNV	Gm11624	MGI	-	processed_pseudogene	-	-	-	-	-	-
rs3658778	11:105028443	T	ENSMUSG00000082767	ENSMUST00000120525	Transcript	upstream_gene_variant	-	-	-	-	-	-	MODIFIER	2714	1	-	SNV	Gm11622	MGI	-	processed_pseudogene	-	-	-	-	-	-
rs3658778	11:105028443	T	ENSMUSG00000040838	ENSMUST00000212287	Transcript	intron_variant	-	-	-	-	-	-	MODIFIER	-	1	-	SNV	Gm11639	MGI	-	protein_coding	ENSMUSP00000148433	-	-	-	-	-
rs3658778	11:105028443	T	-	ENSMUSR00000325880	RegulatoryFeature	regulatory_region_variant	-	-	-	-	-	-	MODIFIER	-	-	-	SNV	-	-	-	promoter_flanking_region	-	-	-	-	-	-
rs3658954	13:82567122	A	-	-	-	intergenic_variant	-	-	-	-	-	-	MODIFIER	-	-	-	SNV	-	-	-	-	-	-	-	-	-	-
rs36618374	13:85984808	A	-	-	-	intergenic_variant	-	-	-	-	-	-	MODIFIER	-	-	-	SNV	-	-	-	-	-	-	-	-	-	-
rs36659714	19:57549023	G	-	-	-	intergenic_variant	-	-	-	-	-	-	MODIFIER	-	-	-	SNV	-	-	-	-	-	-	-	-	-	-
rs36664613	19:57250087	G	ENSMUSG00000025085	ENSMUST00000156316	Transcript	intron_variant,non_coding_transcript_variant	-	-	-	-	-	-	MODIFIER	-	-1	-	SNV	Ablim1	MGI	-	retained_intron	-	-	-	-	-	-
rs36664613	19:57250087	G	-	ENSMUSR00000618719	RegulatoryFeature	regulatory_region_variant	-	-	-	-	-	-	MODIFIER	-	-	-	SNV	-	-	-	enhancer	-	-	-	-	-	-
rs36664613	19:57250087	G	ENSMUSG00000025085	ENSMUST00000111524	Transcript	intron_variant	-	-	-	-	-	-	MODIFIER	-	-1	-	SNV	Ablim1	MGI	-	protein_coding	ENSMUSP00000107149	-	-	-	-	-
rs3668821	4:7865758	C	-	-	-	intergenic_variant	-	-	-	-	-	-	MODIFIER	-	-	-	SNV	-	-	-	-	-	-	-	-	-	-
rs36697382	19:57718314	G	ENSMUSG00000054843	ENSMUST00000077282	Transcript	intron_variant	-	-	-	-	-	-	MODIFIER	-	1	-	SNV	Atrnl1	MGI	-	protein_coding	ENSMUSP00000076514	-	-	-	-	-
rs3669821	19:57592469	G	-	-	-	intergenic_variant	-	-	-	-	-	-	MODIFIER	-	-	-	SNV	-	-	-	-	-	-	-	-	-	-
rs36704763	19:57549145	G	-	-	-	intergenic_variant	-	-	-	-	-	-	MODIFIER	-	-	-	SNV	-	-	-	-	-	-	-	-	-	-
rs36711227	19:57253228	A	ENSMUSG00000025085	ENSMUST00000156316	Transcript	intron_variant,non_coding_transcript_variant	-	-	-	-	-	-	MODIFIER	-	-1	-	SNV	Ablim1	MGI	-	retained_intron	-	-	-	-	-	-
rs36711227	19:57253228	A	-	ENSMUSR00000384480	RegulatoryFeature	regulatory_region_variant	-	-	-	-	-	-	MODIFIER	-	-	-	SNV	-	-	-	promoter_flanking_region	-	-	-	-	-	-
rs36711227	19:57253228	A	ENSMUSG00000025085	ENSMUST00000111524	Transcript	intron_variant	-	-	-	-	-	-	MODIFIER	-	-1	-	SNV	Ablim1	MGI	-	protein_coding	ENSMUSP00000107149	-	-	-	-	-
rs3675630	13:82304340	C	-	ENSMUSR00000550951	RegulatoryFeature	regulatory_region_variant	-	-	-	-	-	-	MODIFIER	-	-	-	SNV	-	-	-	enhancer	-	-	-	-	-	-
rs3675630	13:82304340	C	-	-	-	intergenic_variant	-	-	-	-	-	-	MODIFIER	-	-	-	SNV	-	-	-	-	-	-	-	-	-	-
rs3684993	13:82483537	T	-	-	-	intergenic_variant	-	-	-	-	-	-	MODIFIER	-	-	-	SNV	-	-	-	-	-	-	-	-	-	-
rs36877884	13:85988794	G	-	-	-	intergenic_variant	-	-	-	-	-	-	MODIFIER	-	-	-	SNV	-	-	-	-	-	-	-	-	-	-
rs3691995	5:93281999	A	-	-	-	intergenic_variant	-	-	-	-	-	-	MODIFIER	-	-	-	SNV	-	-	-	-	-	-	-	-	-	-
rs3703896	19:57114965	T	ENSMUSG00000025085	ENSMUST00000079360	Transcript	intron_variant	-	-	-	-	-	-	MODIFIER	-	-1	-	SNV	Ablim1	MGI	-	protein_coding	ENSMUSP00000078336	-	-	-	-	-
rs3703896	19:57114965	T	ENSMUSG00000025085	ENSMUST00000104902	Transcript	intron_variant	-	-	-	-	-	-	MODIFIER	-	-1	-	SNV	Ablim1	MGI	-	protein_coding	ENSMUSP00000127818	-	-	-	-	-
rs3703896	19:57114965	T	ENSMUSG00000025085	ENSMUST00000111526	Transcript	intron_variant	-	-	-	-	-	-	MODIFIER	-	-1	-	SNV	Ablim1	MGI	-	protein_coding	ENSMUSP00000107151	-	-	-	-	-
rs3703896	19:57114965	T	ENSMUSG00000025085	ENSMUST00000111528	Transcript	intron_variant	-	-	-	-	-	-	MODIFIER	-	-1	-	SNV	Ablim1	MGI	-	protein_coding	ENSMUSP00000107153	-	-	-	-	-
rs3703896	19:57114965	T	ENSMUSG00000025085	ENSMUST00000111529	Transcript	intron_variant	-	-	-	-	-	-	MODIFIER	-	-1	-	SNV	Ablim1	MGI	-	protein_coding	ENSMUSP00000107154	-	-	-	-	-
rs3703896	19:57114965	T	ENSMUSG00000025085	ENSMUST00000111544	Transcript	intron_variant	-	-	-	-	-	-	MODIFIER	-	-1	-	SNV	Ablim1	MGI	-	protein_coding	ENSMUSP00000107169	-	-	-	-	-
rs3703896	19:57114965	T	ENSMUSG00000025085	ENSMUST00000111546	Transcript	intron_variant	-	-	-	-	-	-	MODIFIER	-	-1	-	SNV	Ablim1	MGI	-	protein_coding	ENSMUSP00000107172	-	-	-	-	-
rs3703896	19:57114965	T	ENSMUSG00000025085	ENSMUST00000111550	Transcript	intron_variant	-	-	-	-	-	-	MODIFIER	-	-1	-	SNV	Ablim1	MGI	-	protein_coding	ENSMUSP00000107175	-	-	-	-	-
rs3703896	19:57114965	T	ENSMUSG00000025085	ENSMUST00000111555	Transcript	intron_variant	-	-	-	-	-	-	MODIFIER	-	-1	-	SNV	Ablim1	MGI	-	protein_coding	ENSMUSP00000107180	-	-	-	-	-
rs3703896	19:57114965	T	ENSMUSG00000025085	ENSMUST00000111558	Transcript	intron_variant	-	-	-	-	-	-	MODIFIER	-	-1	-	SNV	Ablim1	MGI	-	protein_coding	ENSMUSP00000107183	-	-	-	-	-
rs3703896	19:57114965	T	ENSMUSG00000025085	ENSMUST00000111559	Transcript	intron_variant	-	-	-	-	-	-	MODIFIER	-	-1	-	SNV	Ablim1	MGI	-	protein_coding	ENSMUSP00000107184	-	-	-	-	-
rs3703896	19:57114965	T	ENSMUSG00000025085	ENSMUST00000133782	Transcript	intron_variant,non_coding_transcript_variant	-	-	-	-	-	-	MODIFIER	-	-1	-	SNV	Ablim1	MGI	-	retained_intron	-	-	-	-	-	-
rs3703896	19:57114965	T	ENSMUSG00000025085	ENSMUST00000134430	Transcript	intron_variant,non_coding_transcript_variant	-	-	-	-	-	-	MODIFIER	-	-1	-	SNV	Ablim1	MGI	-	processed_transcript	-	-	-	-	-	-
rs3703896	19:57114965	T	ENSMUSG00000025085	ENSMUST00000099294	Transcript	intron_variant	-	-	-	-	-	-	MODIFIER	-	-1	-	SNV	Ablim1	MGI	-	protein_coding	ENSMUSP00000096897	-	-	-	-	-
rs3703896	19:57114965	T	ENSMUSG00000025085	ENSMUST00000156316	Transcript	intron_variant,non_coding_transcript_variant	-	-	-	-	-	-	MODIFIER	-	-1	-	SNV	Ablim1	MGI	-	retained_intron	-	-	-	-	-	-
rs3703896	19:57114965	T	ENSMUSG00000025085	ENSMUST00000150425	Transcript	downstream_gene_variant	-	-	-	-	-	-	MODIFIER	1057	-1	-	SNV	Ablim1	MGI	-	processed_transcript	-	-	-	-	-	-
rs37066030	19:57210913	T	ENSMUSG00000025085	ENSMUST00000111524	Transcript	intron_variant	-	-	-	-	-	-	MODIFIER	-	-1	-	SNV	Ablim1	MGI	-	protein_coding	ENSMUSP00000107149	-	-	-	-	-
rs37066030	19:57210913	T	ENSMUSG00000025085	ENSMUST00000111555	Transcript	intron_variant	-	-	-	-	-	-	MODIFIER	-	-1	-	SNV	Ablim1	MGI	-	protein_coding	ENSMUSP00000107180	-	-	-	-	-
rs37066030	19:57210913	T	ENSMUSG00000025085	ENSMUST00000111558	Transcript	intron_variant	-	-	-	-	-	-	MODIFIER	-	-1	-	SNV	Ablim1	MGI	-	protein_coding	ENSMUSP00000107183	-	-	-	-	-
rs37066030	19:57210913	T	ENSMUSG00000025085	ENSMUST00000079360	Transcript	intron_variant	-	-	-	-	-	-	MODIFIER	-	-1	-	SNV	Ablim1	MGI	-	protein_coding	ENSMUSP00000078336	-	-	-	-	-
rs37066030	19:57210913	T	ENSMUSG00000025085	ENSMUST00000156316	Transcript	intron_variant,non_coding_transcript_variant	-	-	-	-	-	-	MODIFIER	-	-1	-	SNV	Ablim1	MGI	-	retained_intron	-	-	-	-	-	-
rs37066030	19:57210913	T	-	ENSMUSR00000618715	RegulatoryFeature	regulatory_region_variant	-	-	-	-	-	-	MODIFIER	-	-	-	SNV	-	-	-	enhancer	-	-	-	-	-	-
rs37066030	19:57210913	T	ENSMUSG00000025085	ENSMUST00000111559	Transcript	intron_variant	-	-	-	-	-	-	MODIFIER	-	-1	-	SNV	Ablim1	MGI	-	protein_coding	ENSMUSP00000107184	-	-	-	-	-
rs3707887	19:57118530	C	ENSMUSG00000025085	ENSMUST00000099294	Transcript	intron_variant	-	-	-	-	-	-	MODIFIER	-	-1	-	SNV	Ablim1	MGI	-	protein_coding	ENSMUSP00000096897	-	-	-	-	-
rs3707887	19:57118530	C	ENSMUSG00000025085	ENSMUST00000104902	Transcript	intron_variant	-	-	-	-	-	-	MODIFIER	-	-1	-	SNV	Ablim1	MGI	-	protein_coding	ENSMUSP00000127818	-	-	-	-	-
rs3707887	19:57118530	C	ENSMUSG00000025085	ENSMUST00000111526	Transcript	intron_variant	-	-	-	-	-	-	MODIFIER	-	-1	-	SNV	Ablim1	MGI	-	protein_coding	ENSMUSP00000107151	-	-	-	-	-
rs3707887	19:57118530	C	ENSMUSG00000025085	ENSMUST00000079360	Transcript	intron_variant	-	-	-	-	-	-	MODIFIER	-	-1	-	SNV	Ablim1	MGI	-	protein_coding	ENSMUSP00000078336	-	-	-	-	-
rs3707887	19:57118530	C	ENSMUSG00000025085	ENSMUST00000111529	Transcript	intron_variant	-	-	-	-	-	-	MODIFIER	-	-1	-	SNV	Ablim1	MGI	-	protein_coding	ENSMUSP00000107154	-	-	-	-	-
rs3707887	19:57118530	C	ENSMUSG00000025085	ENSMUST00000111544	Transcript	intron_variant	-	-	-	-	-	-	MODIFIER	-	-1	-	SNV	Ablim1	MGI	-	protein_coding	ENSMUSP00000107169	-	-	-	-	-
rs3707887	19:57118530	C	ENSMUSG00000025085	ENSMUST00000111546	Transcript	intron_variant	-	-	-	-	-	-	MODIFIER	-	-1	-	SNV	Ablim1	MGI	-	protein_coding	ENSMUSP00000107172	-	-	-	-	-
rs3707887	19:57118530	C	ENSMUSG00000025085	ENSMUST00000111550	Transcript	intron_variant	-	-	-	-	-	-	MODIFIER	-	-1	-	SNV	Ablim1	MGI	-	protein_coding	ENSMUSP00000107175	-	-	-	-	-
rs3707887	19:57118530	C	ENSMUSG00000025085	ENSMUST00000111555	Transcript	intron_variant	-	-	-	-	-	-	MODIFIER	-	-1	-	SNV	Ablim1	MGI	-	protein_coding	ENSMUSP00000107180	-	-	-	-	-
rs3707887	19:57118530	C	ENSMUSG00000025085	ENSMUST00000111558	Transcript	intron_variant	-	-	-	-	-	-	MODIFIER	-	-1	-	SNV	Ablim1	MGI	-	protein_coding	ENSMUSP00000107183	-	-	-	-	-
rs3707887	19:57118530	C	ENSMUSG00000025085	ENSMUST00000111559	Transcript	intron_variant	-	-	-	-	-	-	MODIFIER	-	-1	-	SNV	Ablim1	MGI	-	protein_coding	ENSMUSP00000107184	-	-	-	-	-
rs3707887	19:57118530	C	ENSMUSG00000025085	ENSMUST00000133782	Transcript	intron_variant,non_coding_transcript_variant	-	-	-	-	-	-	MODIFIER	-	-1	-	SNV	Ablim1	MGI	-	retained_intron	-	-	-	-	-	-
rs3707887	19:57118530	C	ENSMUSG00000025085	ENSMUST00000134430	Transcript	intron_variant,non_coding_transcript_variant	-	-	-	-	-	-	MODIFIER	-	-1	-	SNV	Ablim1	MGI	-	processed_transcript	-	-	-	-	-	-
rs3707887	19:57118530	C	ENSMUSG00000025085	ENSMUST00000150425	Transcript	intron_variant,non_coding_transcript_variant	-	-	-	-	-	-	MODIFIER	-	-1	-	SNV	Ablim1	MGI	-	processed_transcript	-	-	-	-	-	-
rs3707887	19:57118530	C	ENSMUSG00000025085	ENSMUST00000156316	Transcript	intron_variant,non_coding_transcript_variant	-	-	-	-	-	-	MODIFIER	-	-1	-	SNV	Ablim1	MGI	-	retained_intron	-	-	-	-	-	-
rs3707887	19:57118530	C	-	ENSMUSR00000147339	RegulatoryFeature	regulatory_region_variant	-	-	-	-	-	-	MODIFIER	-	-	-	SNV	-	-	-	promoter	-	-	-	-	-	-
rs3707887	19:57118530	C	ENSMUSG00000025085	ENSMUST00000111528	Transcript	intron_variant	-	-	-	-	-	-	MODIFIER	-	-1	-	SNV	Ablim1	MGI	-	protein_coding	ENSMUSP00000107153	-	-	-	-	-
rs3713637	19:57603828	A	-	ENSMUSR00000618813	RegulatoryFeature	regulatory_region_variant	-	-	-	-	-	-	MODIFIER	-	-	-	SNV	-	-	-	enhancer	-	-	-	-	-	-
rs3713637	19:57603828	A	-	-	-	intergenic_variant	-	-	-	-	-	-	MODIFIER	-	-	-	SNV	-	-	-	-	-	-	-	-	-	-
rs3714930	19:57604060	A	-	-	-	intergenic_variant	-	-	-	-	-	-	MODIFIER	-	-	-	SNV	-	-	-	-	-	-	-	-	-	-
rs3718498	4:18438911	T	ENSMUSG00000087402	ENSMUST00000133363	Transcript	intron_variant,non_coding_transcript_variant	-	-	-	-	-	-	MODIFIER	-	1	-	SNV	Gm11867	MGI	-	processed_transcript	-	-	-	-	-	-
rs3719692	19:57607607	G	ENSMUSG00000054843	ENSMUST00000077282	Transcript	upstream_gene_variant	-	-	-	-	-	-	MODIFIER	3427	1	-	SNV	Atrnl1	MGI	-	protein_coding	ENSMUSP00000076514	-	-	-	-	-
rs3725758	4:7897929	T	-	-	-	intergenic_variant	-	-	-	-	-	-	MODIFIER	-	-	-	SNV	-	-	-	-	-	-	-	-	-	-
rs37268112	19:57209052	C	ENSMUSG00000025085	ENSMUST00000079360	Transcript	intron_variant	-	-	-	-	-	-	MODIFIER	-	-1	-	SNV	Ablim1	MGI	-	protein_coding	ENSMUSP00000078336	-	-	-	-	-
rs37268112	19:57209052	C	ENSMUSG00000025085	ENSMUST00000111524	Transcript	intron_variant	-	-	-	-	-	-	MODIFIER	-	-1	-	SNV	Ablim1	MGI	-	protein_coding	ENSMUSP00000107149	-	-	-	-	-
rs37268112	19:57209052	C	ENSMUSG00000025085	ENSMUST00000111555	Transcript	intron_variant	-	-	-	-	-	-	MODIFIER	-	-1	-	SNV	Ablim1	MGI	-	protein_coding	ENSMUSP00000107180	-	-	-	-	-
rs37268112	19:57209052	C	ENSMUSG00000025085	ENSMUST00000111559	Transcript	intron_variant	-	-	-	-	-	-	MODIFIER	-	-1	-	SNV	Ablim1	MGI	-	protein_coding	ENSMUSP00000107184	-	-	-	-	-
rs37268112	19:57209052	C	ENSMUSG00000025085	ENSMUST00000156316	Transcript	intron_variant,non_coding_transcript_variant	-	-	-	-	-	-	MODIFIER	-	-1	-	SNV	Ablim1	MGI	-	retained_intron	-	-	-	-	-	-
rs37268112	19:57209052	C	ENSMUSG00000025085	ENSMUST00000111558	Transcript	intron_variant	-	-	-	-	-	-	MODIFIER	-	-1	-	SNV	Ablim1	MGI	-	protein_coding	ENSMUSP00000107183	-	-	-	-	-
rs37370960	19:57211087	C	ENSMUSG00000025085	ENSMUST00000111524	Transcript	intron_variant	-	-	-	-	-	-	MODIFIER	-	-1	-	SNV	Ablim1	MGI	-	protein_coding	ENSMUSP00000107149	-	-	-	-	-
rs37370960	19:57211087	C	ENSMUSG00000025085	ENSMUST00000111555	Transcript	intron_variant	-	-	-	-	-	-	MODIFIER	-	-1	-	SNV	Ablim1	MGI	-	protein_coding	ENSMUSP00000107180	-	-	-	-	-
rs37370960	19:57211087	C	ENSMUSG00000025085	ENSMUST00000111558	Transcript	intron_variant	-	-	-	-	-	-	MODIFIER	-	-1	-	SNV	Ablim1	MGI	-	protein_coding	ENSMUSP00000107183	-	-	-	-	-
rs37370960	19:57211087	C	ENSMUSG00000025085	ENSMUST00000079360	Transcript	intron_variant	-	-	-	-	-	-	MODIFIER	-	-1	-	SNV	Ablim1	MGI	-	protein_coding	ENSMUSP00000078336	-	-	-	-	-
rs37370960	19:57211087	C	ENSMUSG00000025085	ENSMUST00000156316	Transcript	intron_variant,non_coding_transcript_variant	-	-	-	-	-	-	MODIFIER	-	-1	-	SNV	Ablim1	MGI	-	retained_intron	-	-	-	-	-	-
rs37370960	19:57211087	C	-	ENSMUSR00000618715	RegulatoryFeature	regulatory_region_variant	-	-	-	-	-	-	MODIFIER	-	-	-	SNV	-	-	-	enhancer	-	-	-	-	-	-
rs37370960	19:57211087	C	ENSMUSG00000025085	ENSMUST00000111559	Transcript	intron_variant	-	-	-	-	-	-	MODIFIER	-	-1	-	SNV	Ablim1	MGI	-	protein_coding	ENSMUSP00000107184	-	-	-	-	-
rs37471992	19:57249382	A	ENSMUSG00000025085	ENSMUST00000111524	Transcript	intron_variant	-	-	-	-	-	-	MODIFIER	-	-1	-	SNV	Ablim1	MGI	-	protein_coding	ENSMUSP00000107149	-	-	-	-	-
rs37471992	19:57249382	A	ENSMUSG00000025085	ENSMUST00000156316	Transcript	intron_variant,non_coding_transcript_variant	-	-	-	-	-	-	MODIFIER	-	-1	-	SNV	Ablim1	MGI	-	retained_intron	-	-	-	-	-	-
rs37756888	13:85965130	G	-	-	-	intergenic_variant	-	-	-	-	-	-	MODIFIER	-	-	-	SNV	-	-	-	-	-	-	-	-	-	-
rs37760062	19:57711777	A	ENSMUSG00000054843	ENSMUST00000077282	Transcript	intron_variant	-	-	-	-	-	-	MODIFIER	-	1	-	SNV	Atrnl1	MGI	-	protein_coding	ENSMUSP00000076514	-	-	-	-	-
rs37804900	13:83059314	A	-	-	-	intergenic_variant	-	-	-	-	-	-	MODIFIER	-	-	-	SNV	-	-	-	-	-	-	-	-	-	-
rs37890496	13:85973455	G	-	-	-	intergenic_variant	-	-	-	-	-	-	MODIFIER	-	-	-	SNV	-	-	-	-	-	-	-	-	-	-
rs38004615	13:85984187	T	-	-	-	intergenic_variant	-	-	-	-	-	-	MODIFIER	-	-	-	SNV	-	-	-	-	-	-	-	-	-	-
rs38066241	19:57713200	T	ENSMUSG00000054843	ENSMUST00000077282	Transcript	intron_variant	-	-	-	-	-	-	MODIFIER	-	1	-	SNV	Atrnl1	MGI	-	protein_coding	ENSMUSP00000076514	-	-	-	-	-
rs38066241	19:57713200	T	-	ENSMUSR00000618836	RegulatoryFeature	regulatory_region_variant	-	-	-	-	-	-	MODIFIER	-	-	-	SNV	-	-	-	enhancer	-	-	-	-	-	-
rs38078219	19:57251922	T	ENSMUSG00000025085	ENSMUST00000156316	Transcript	intron_variant,non_coding_transcript_variant	-	-	-	-	-	-	MODIFIER	-	-1	-	SNV	Ablim1	MGI	-	retained_intron	-	-	-	-	-	-
rs38078219	19:57251922	T	ENSMUSG00000025085	ENSMUST00000111524	Transcript	intron_variant	-	-	-	-	-	-	MODIFIER	-	-1	-	SNV	Ablim1	MGI	-	protein_coding	ENSMUSP00000107149	-	-	-	-	-
rs38272991	13:85993831	T	-	-	-	intergenic_variant	-	-	-	-	-	-	MODIFIER	-	-	-	SNV	-	-	-	-	-	-	-	-	-	-
rs38289365	19:57711802	T	ENSMUSG00000054843	ENSMUST00000077282	Transcript	intron_variant	-	-	-	-	-	-	MODIFIER	-	1	-	SNV	Atrnl1	MGI	-	protein_coding	ENSMUSP00000076514	-	-	-	-	-
rs38526018	19:57212592	A	ENSMUSG00000025085	ENSMUST00000111524	Transcript	intron_variant	-	-	-	-	-	-	MODIFIER	-	-1	-	SNV	Ablim1	MGI	-	protein_coding	ENSMUSP00000107149	-	-	-	-	-
rs38526018	19:57212592	A	ENSMUSG00000025085	ENSMUST00000111555	Transcript	intron_variant	-	-	-	-	-	-	MODIFIER	-	-1	-	SNV	Ablim1	MGI	-	protein_coding	ENSMUSP00000107180	-	-	-	-	-
rs38526018	19:57212592	A	ENSMUSG00000025085	ENSMUST00000111558	Transcript	intron_variant	-	-	-	-	-	-	MODIFIER	-	-1	-	SNV	Ablim1	MGI	-	protein_coding	ENSMUSP00000107183	-	-	-	-	-
rs38526018	19:57212592	A	ENSMUSG00000025085	ENSMUST00000111559	Transcript	intron_variant	-	-	-	-	-	-	MODIFIER	-	-1	-	SNV	Ablim1	MGI	-	protein_coding	ENSMUSP00000107184	-	-	-	-	-
rs38526018	19:57212592	A	ENSMUSG00000025085	ENSMUST00000156316	Transcript	intron_variant,non_coding_transcript_variant	-	-	-	-	-	-	MODIFIER	-	-1	-	SNV	Ablim1	MGI	-	retained_intron	-	-	-	-	-	-
rs38526018	19:57212592	A	-	ENSMUSR00000618715	RegulatoryFeature	regulatory_region_variant	-	-	-	-	-	-	MODIFIER	-	-	-	SNV	-	-	-	enhancer	-	-	-	-	-	-
rs38526018	19:57212592	A	ENSMUSG00000025085	ENSMUST00000079360	Transcript	intron_variant	-	-	-	-	-	-	MODIFIER	-	-1	-	SNV	Ablim1	MGI	-	protein_coding	ENSMUSP00000078336	-	-	-	-	-
rs38720809	19:57251102	T	ENSMUSG00000025085	ENSMUST00000156316	Transcript	intron_variant,non_coding_transcript_variant	-	-	-	-	-	-	MODIFIER	-	-1	-	SNV	Ablim1	MGI	-	retained_intron	-	-	-	-	-	-
rs38720809	19:57251102	T	ENSMUSG00000025085	ENSMUST00000111524	Transcript	intron_variant	-	-	-	-	-	-	MODIFIER	-	-1	-	SNV	Ablim1	MGI	-	protein_coding	ENSMUSP00000107149	-	-	-	-	-
rs39373032	19:57248403	A	ENSMUSG00000025085	ENSMUST00000111524	Transcript	intron_variant	-	-	-	-	-	-	MODIFIER	-	-1	-	SNV	Ablim1	MGI	-	protein_coding	ENSMUSP00000107149	-	-	-	-	-
rs39373032	19:57248403	A	ENSMUSG00000025085	ENSMUST00000156316	Transcript	intron_variant,non_coding_transcript_variant	-	-	-	-	-	-	MODIFIER	-	-1	-	SNV	Ablim1	MGI	-	retained_intron	-	-	-	-	-	-
rs39583457	19:57250859	A	ENSMUSG00000025085	ENSMUST00000111524	Transcript	intron_variant	-	-	-	-	-	-	MODIFIER	-	-1	-	SNV	Ablim1	MGI	-	protein_coding	ENSMUSP00000107149	-	-	-	-	-
rs39583457	19:57250859	A	ENSMUSG00000025085	ENSMUST00000156316	Transcript	intron_variant,non_coding_transcript_variant	-	-	-	-	-	-	MODIFIER	-	-1	-	SNV	Ablim1	MGI	-	retained_intron	-	-	-	-	-	-
rs4222108	19:57033346	C	ENSMUSG00000025085	ENSMUST00000079360	Transcript	3_prime_UTR_variant	6539	-	-	-	-	-	MODIFIER	-	-1	-	SNV	Ablim1	MGI	-	protein_coding	ENSMUSP00000078336	-	-	-	-	-
rs4222108	19:57033346	C	ENSMUSG00000025085	ENSMUST00000104902	Transcript	3_prime_UTR_variant	5828	-	-	-	-	-	MODIFIER	-	-1	-	SNV	Ablim1	MGI	-	protein_coding	ENSMUSP00000127818	-	-	-	-	-
rs4222108	19:57033346	C	ENSMUSG00000025085	ENSMUST00000111526	Transcript	downstream_gene_variant	-	-	-	-	-	-	MODIFIER	3133	-1	-	SNV	Ablim1	MGI	-	protein_coding	ENSMUSP00000107151	-	-	-	-	-
rs4222108	19:57033346	C	ENSMUSG00000025085	ENSMUST00000111528	Transcript	downstream_gene_variant	-	-	-	-	-	-	MODIFIER	3072	-1	-	SNV	Ablim1	MGI	-	protein_coding	ENSMUSP00000107153	-	-	-	-	-
rs4222108	19:57033346	C	ENSMUSG00000025085	ENSMUST00000099294	Transcript	3_prime_UTR_variant	6160	-	-	-	-	-	MODIFIER	-	-1	-	SNV	Ablim1	MGI	-	protein_coding	ENSMUSP00000096897	-	-	-	-	-
rs4222108	19:57033346	C	ENSMUSG00000025085	ENSMUST00000111544	Transcript	downstream_gene_variant	-	-	-	-	-	-	MODIFIER	3836	-1	-	SNV	Ablim1	MGI	-	protein_coding	ENSMUSP00000107169	-	-	-	-	-
rs4222108	19:57033346	C	ENSMUSG00000025085	ENSMUST00000111546	Transcript	downstream_gene_variant	-	-	-	-	-	-	MODIFIER	3794	-1	-	SNV	Ablim1	MGI	-	protein_coding	ENSMUSP00000107172	-	-	-	-	-
rs4222108	19:57033346	C	ENSMUSG00000025085	ENSMUST00000111550	Transcript	downstream_gene_variant	-	-	-	-	-	-	MODIFIER	3338	-1	-	SNV	Ablim1	MGI	-	protein_coding	ENSMUSP00000107175	-	-	-	-	-
rs4222108	19:57033346	C	ENSMUSG00000025085	ENSMUST00000111529	Transcript	3_prime_UTR_variant	5471	-	-	-	-	-	MODIFIER	-	-1	-	SNV	Ablim1	MGI	-	protein_coding	ENSMUSP00000107154	-	-	-	-	-
rs4222108	19:57033346	C	ENSMUSG00000025085	ENSMUST00000111558	Transcript	downstream_gene_variant	-	-	-	-	-	-	MODIFIER	3620	-1	-	SNV	Ablim1	MGI	-	protein_coding	ENSMUSP00000107183	-	-	-	-	-
rs4222108	19:57033346	C	ENSMUSG00000025085	ENSMUST00000111559	Transcript	downstream_gene_variant	-	-	-	-	-	-	MODIFIER	2937	-1	-	SNV	Ablim1	MGI	-	protein_coding	ENSMUSP00000107184	-	-	-	-	-
rs4222108	19:57033346	C	ENSMUSG00000025085	ENSMUST00000156316	Transcript	downstream_gene_variant	-	-	-	-	-	-	MODIFIER	3905	-1	-	SNV	Ablim1	MGI	-	retained_intron	-	-	-	-	-	-
rs4222108	19:57033346	C	ENSMUSG00000025085	ENSMUST00000111555	Transcript	downstream_gene_variant	-	-	-	-	-	-	MODIFIER	3658	-1	-	SNV	Ablim1	MGI	-	protein_coding	ENSMUSP00000107180	-	-	-	-	-
rs45668730	19:57163364	C	ENSMUSG00000025085	ENSMUST00000079360	Transcript	intron_variant	-	-	-	-	-	-	MODIFIER	-	-1	-	SNV	Ablim1	MGI	-	protein_coding	ENSMUSP00000078336	-	-	-	-	-
rs45668730	19:57163364	C	ENSMUSG00000025085	ENSMUST00000099294	Transcript	intron_variant	-	-	-	-	-	-	MODIFIER	-	-1	-	SNV	Ablim1	MGI	-	protein_coding	ENSMUSP00000096897	-	-	-	-	-
rs45668730	19:57163364	C	ENSMUSG00000025085	ENSMUST00000111524	Transcript	intron_variant	-	-	-	-	-	-	MODIFIER	-	-1	-	SNV	Ablim1	MGI	-	protein_coding	ENSMUSP00000107149	-	-	-	-	-
rs45668730	19:57163364	C	ENSMUSG00000025085	ENSMUST00000111546	Transcript	intron_variant	-	-	-	-	-	-	MODIFIER	-	-1	-	SNV	Ablim1	MGI	-	protein_coding	ENSMUSP00000107172	-	-	-	-	-
rs45668730	19:57163364	C	ENSMUSG00000025085	ENSMUST00000111550	Transcript	intron_variant	-	-	-	-	-	-	MODIFIER	-	-1	-	SNV	Ablim1	MGI	-	protein_coding	ENSMUSP00000107175	-	-	-	-	-
rs45668730	19:57163364	C	ENSMUSG00000025085	ENSMUST00000111555	Transcript	intron_variant	-	-	-	-	-	-	MODIFIER	-	-1	-	SNV	Ablim1	MGI	-	protein_coding	ENSMUSP00000107180	-	-	-	-	-
rs45668730	19:57163364	C	ENSMUSG00000025085	ENSMUST00000111544	Transcript	intron_variant	-	-	-	-	-	-	MODIFIER	-	-1	-	SNV	Ablim1	MGI	-	protein_coding	ENSMUSP00000107169	-	-	-	-	-
rs45668730	19:57163364	C	ENSMUSG00000025085	ENSMUST00000111559	Transcript	intron_variant	-	-	-	-	-	-	MODIFIER	-	-1	-	SNV	Ablim1	MGI	-	protein_coding	ENSMUSP00000107184	-	-	-	-	-
rs45668730	19:57163364	C	ENSMUSG00000025085	ENSMUST00000133369	Transcript	intron_variant	-	-	-	-	-	-	MODIFIER	-	-1	cds_start_NF,cds_end_NF	SNV	Ablim1	MGI	-	protein_coding	ENSMUSP00000117798	-	-	-	-	-
rs45668730	19:57163364	C	ENSMUSG00000025085	ENSMUST00000156316	Transcript	intron_variant,non_coding_transcript_variant	-	-	-	-	-	-	MODIFIER	-	-1	-	SNV	Ablim1	MGI	-	retained_intron	-	-	-	-	-	-
rs45668730	19:57163364	C	-	ENSMUSR00000147352	RegulatoryFeature	regulatory_region_variant	-	-	-	-	-	-	MODIFIER	-	-	-	SNV	-	-	-	promoter_flanking_region	-	-	-	-	-	-
rs45668730	19:57163364	C	ENSMUSG00000025085	ENSMUST00000111558	Transcript	intron_variant	-	-	-	-	-	-	MODIFIER	-	-1	-	SNV	Ablim1	MGI	-	protein_coding	ENSMUSP00000107183	-	-	-	-	-
rs45672215	19:57175244	C	ENSMUSG00000025085	ENSMUST00000079360	Transcript	intron_variant	-	-	-	-	-	-	MODIFIER	-	-1	-	SNV	Ablim1	MGI	-	protein_coding	ENSMUSP00000078336	-	-	-	-	-
rs45672215	19:57175244	C	ENSMUSG00000025085	ENSMUST00000099294	Transcript	intron_variant	-	-	-	-	-	-	MODIFIER	-	-1	-	SNV	Ablim1	MGI	-	protein_coding	ENSMUSP00000096897	-	-	-	-	-
rs45672215	19:57175244	C	ENSMUSG00000025085	ENSMUST00000111524	Transcript	intron_variant	-	-	-	-	-	-	MODIFIER	-	-1	-	SNV	Ablim1	MGI	-	protein_coding	ENSMUSP00000107149	-	-	-	-	-
rs45672215	19:57175244	C	ENSMUSG00000025085	ENSMUST00000111546	Transcript	intron_variant	-	-	-	-	-	-	MODIFIER	-	-1	-	SNV	Ablim1	MGI	-	protein_coding	ENSMUSP00000107172	-	-	-	-	-
rs45672215	19:57175244	C	ENSMUSG00000025085	ENSMUST00000111550	Transcript	intron_variant	-	-	-	-	-	-	MODIFIER	-	-1	-	SNV	Ablim1	MGI	-	protein_coding	ENSMUSP00000107175	-	-	-	-	-
rs45672215	19:57175244	C	ENSMUSG00000025085	ENSMUST00000111555	Transcript	intron_variant	-	-	-	-	-	-	MODIFIER	-	-1	-	SNV	Ablim1	MGI	-	protein_coding	ENSMUSP00000107180	-	-	-	-	-
rs45672215	19:57175244	C	ENSMUSG00000025085	ENSMUST00000111558	Transcript	intron_variant	-	-	-	-	-	-	MODIFIER	-	-1	-	SNV	Ablim1	MGI	-	protein_coding	ENSMUSP00000107183	-	-	-	-	-
rs45672215	19:57175244	C	ENSMUSG00000025085	ENSMUST00000111559	Transcript	intron_variant	-	-	-	-	-	-	MODIFIER	-	-1	-	SNV	Ablim1	MGI	-	protein_coding	ENSMUSP00000107184	-	-	-	-	-
rs45672215	19:57175244	C	ENSMUSG00000025085	ENSMUST00000133369	Transcript	intron_variant	-	-	-	-	-	-	MODIFIER	-	-1	cds_start_NF,cds_end_NF	SNV	Ablim1	MGI	-	protein_coding	ENSMUSP00000117798	-	-	-	-	-
rs45672215	19:57175244	C	ENSMUSG00000025085	ENSMUST00000156316	Transcript	intron_variant,non_coding_transcript_variant	-	-	-	-	-	-	MODIFIER	-	-1	-	SNV	Ablim1	MGI	-	retained_intron	-	-	-	-	-	-
rs45672215	19:57175244	C	-	ENSMUSR00000384464	RegulatoryFeature	regulatory_region_variant	-	-	-	-	-	-	MODIFIER	-	-	-	SNV	-	-	-	promoter_flanking_region	-	-	-	-	-	-
rs45672215	19:57175244	C	ENSMUSG00000025085	ENSMUST00000111544	Transcript	intron_variant	-	-	-	-	-	-	MODIFIER	-	-1	-	SNV	Ablim1	MGI	-	protein_coding	ENSMUSP00000107169	-	-	-	-	-
rs45699420	19:57024718	A	-	-	-	intergenic_variant	-	-	-	-	-	-	MODIFIER	-	-	-	SNV	-	-	-	-	-	-	-	-	-	-
rs45799900	13:82310911	G	-	-	-	intergenic_variant	-	-	-	-	-	-	MODIFIER	-	-	-	SNV	-	-	-	-	-	-	-	-	-	-
rs45897310	19:57123788	C	ENSMUSG00000025085	ENSMUST00000079360	Transcript	intron_variant	-	-	-	-	-	-	MODIFIER	-	-1	-	SNV	Ablim1	MGI	-	protein_coding	ENSMUSP00000078336	-	-	-	-	-
rs45897310	19:57123788	C	ENSMUSG00000025085	ENSMUST00000104902	Transcript	upstream_gene_variant	-	-	-	-	-	-	MODIFIER	4779	-1	-	SNV	Ablim1	MGI	-	protein_coding	ENSMUSP00000127818	-	-	-	-	-
rs45897310	19:57123788	C	ENSMUSG00000025085	ENSMUST00000111526	Transcript	upstream_gene_variant	-	-	-	-	-	-	MODIFIER	4875	-1	-	SNV	Ablim1	MGI	-	protein_coding	ENSMUSP00000107151	-	-	-	-	-
rs45897310	19:57123788	C	ENSMUSG00000025085	ENSMUST00000111528	Transcript	upstream_gene_variant	-	-	-	-	-	-	MODIFIER	4781	-1	-	SNV	Ablim1	MGI	-	protein_coding	ENSMUSP00000107153	-	-	-	-	-
rs45897310	19:57123788	C	ENSMUSG00000025085	ENSMUST00000111529	Transcript	upstream_gene_variant	-	-	-	-	-	-	MODIFIER	4779	-1	-	SNV	Ablim1	MGI	-	protein_coding	ENSMUSP00000107154	-	-	-	-	-
rs45897310	19:57123788	C	ENSMUSG00000025085	ENSMUST00000111544	Transcript	intron_variant	-	-	-	-	-	-	MODIFIER	-	-1	-	SNV	Ablim1	MGI	-	protein_coding	ENSMUSP00000107169	-	-	-	-	-
rs45897310	19:57123788	C	ENSMUSG00000025085	ENSMUST00000111546	Transcript	intron_variant	-	-	-	-	-	-	MODIFIER	-	-1	-	SNV	Ablim1	MGI	-	protein_coding	ENSMUSP00000107172	-	-	-	-	-
rs45897310	19:57123788	C	ENSMUSG00000025085	ENSMUST00000111550	Transcript	intron_variant	-	-	-	-	-	-	MODIFIER	-	-1	-	SNV	Ablim1	MGI	-	protein_coding	ENSMUSP00000107175	-	-	-	-	-
rs45897310	19:57123788	C	ENSMUSG00000025085	ENSMUST00000111555	Transcript	intron_variant	-	-	-	-	-	-	MODIFIER	-	-1	-	SNV	Ablim1	MGI	-	protein_coding	ENSMUSP00000107180	-	-	-	-	-
rs45897310	19:57123788	C	ENSMUSG00000025085	ENSMUST00000111558	Transcript	intron_variant	-	-	-	-	-	-	MODIFIER	-	-1	-	SNV	Ablim1	MGI	-	protein_coding	ENSMUSP00000107183	-	-	-	-	-
rs45897310	19:57123788	C	ENSMUSG00000025085	ENSMUST00000111559	Transcript	intron_variant	-	-	-	-	-	-	MODIFIER	-	-1	-	SNV	Ablim1	MGI	-	protein_coding	ENSMUSP00000107184	-	-	-	-	-
rs45897310	19:57123788	C	ENSMUSG00000025085	ENSMUST00000133782	Transcript	intron_variant,non_coding_transcript_variant	-	-	-	-	-	-	MODIFIER	-	-1	-	SNV	Ablim1	MGI	-	retained_intron	-	-	-	-	-	-
rs45897310	19:57123788	C	ENSMUSG00000025085	ENSMUST00000134430	Transcript	intron_variant,non_coding_transcript_variant	-	-	-	-	-	-	MODIFIER	-	-1	-	SNV	Ablim1	MGI	-	processed_transcript	-	-	-	-	-	-
rs45897310	19:57123788	C	ENSMUSG00000025085	ENSMUST00000099294	Transcript	intron_variant	-	-	-	-	-	-	MODIFIER	-	-1	-	SNV	Ablim1	MGI	-	protein_coding	ENSMUSP00000096897	-	-	-	-	-
rs45897310	19:57123788	C	ENSMUSG00000025085	ENSMUST00000156316	Transcript	intron_variant,non_coding_transcript_variant	-	-	-	-	-	-	MODIFIER	-	-1	-	SNV	Ablim1	MGI	-	retained_intron	-	-	-	-	-	-
rs45897310	19:57123788	C	ENSMUSG00000025085	ENSMUST00000150425	Transcript	upstream_gene_variant	-	-	-	-	-	-	MODIFIER	4764	-1	-	SNV	Ablim1	MGI	-	processed_transcript	-	-	-	-	-	-
rs45918551	19:57162718	A	ENSMUSG00000025085	ENSMUST00000099294	Transcript	intron_variant	-	-	-	-	-	-	MODIFIER	-	-1	-	SNV	Ablim1	MGI	-	protein_coding	ENSMUSP00000096897	-	-	-	-	-
rs45918551	19:57162718	A	ENSMUSG00000025085	ENSMUST00000111524	Transcript	intron_variant	-	-	-	-	-	-	MODIFIER	-	-1	-	SNV	Ablim1	MGI	-	protein_coding	ENSMUSP00000107149	-	-	-	-	-
rs45918551	19:57162718	A	ENSMUSG00000025085	ENSMUST00000111544	Transcript	intron_variant	-	-	-	-	-	-	MODIFIER	-	-1	-	SNV	Ablim1	MGI	-	protein_coding	ENSMUSP00000107169	-	-	-	-	-
rs45918551	19:57162718	A	ENSMUSG00000025085	ENSMUST00000079360	Transcript	intron_variant	-	-	-	-	-	-	MODIFIER	-	-1	-	SNV	Ablim1	MGI	-	protein_coding	ENSMUSP00000078336	-	-	-	-	-
rs45918551	19:57162718	A	ENSMUSG00000025085	ENSMUST00000111550	Transcript	intron_variant	-	-	-	-	-	-	MODIFIER	-	-1	-	SNV	Ablim1	MGI	-	protein_coding	ENSMUSP00000107175	-	-	-	-	-
rs45918551	19:57162718	A	ENSMUSG00000025085	ENSMUST00000111555	Transcript	intron_variant	-	-	-	-	-	-	MODIFIER	-	-1	-	SNV	Ablim1	MGI	-	protein_coding	ENSMUSP00000107180	-	-	-	-	-
rs45918551	19:57162718	A	ENSMUSG00000025085	ENSMUST00000111558	Transcript	intron_variant	-	-	-	-	-	-	MODIFIER	-	-1	-	SNV	Ablim1	MGI	-	protein_coding	ENSMUSP00000107183	-	-	-	-	-
rs45918551	19:57162718	A	ENSMUSG00000025085	ENSMUST00000111559	Transcript	intron_variant	-	-	-	-	-	-	MODIFIER	-	-1	-	SNV	Ablim1	MGI	-	protein_coding	ENSMUSP00000107184	-	-	-	-	-
rs45918551	19:57162718	A	ENSMUSG00000025085	ENSMUST00000133369	Transcript	intron_variant	-	-	-	-	-	-	MODIFIER	-	-1	cds_start_NF,cds_end_NF	SNV	Ablim1	MGI	-	protein_coding	ENSMUSP00000117798	-	-	-	-	-
rs45918551	19:57162718	A	ENSMUSG00000025085	ENSMUST00000156316	Transcript	intron_variant,non_coding_transcript_variant	-	-	-	-	-	-	MODIFIER	-	-1	-	SNV	Ablim1	MGI	-	retained_intron	-	-	-	-	-	-
rs45918551	19:57162718	A	-	ENSMUSR00000147352	RegulatoryFeature	regulatory_region_variant	-	-	-	-	-	-	MODIFIER	-	-	-	SNV	-	-	-	promoter_flanking_region	-	-	-	-	-	-
rs45918551	19:57162718	A	ENSMUSG00000025085	ENSMUST00000111546	Transcript	intron_variant	-	-	-	-	-	-	MODIFIER	-	-1	-	SNV	Ablim1	MGI	-	protein_coding	ENSMUSP00000107172	-	-	-	-	-
rs45989700	19:57029519	C	ENSMUSG00000025085	ENSMUST00000079360	Transcript	downstream_gene_variant	-	-	-	-	-	-	MODIFIER	3214	-1	-	SNV	Ablim1	MGI	-	protein_coding	ENSMUSP00000078336	-	-	-	-	-
rs45989700	19:57029519	C	ENSMUSG00000025085	ENSMUST00000099294	Transcript	downstream_gene_variant	-	-	-	-	-	-	MODIFIER	3755	-1	-	SNV	Ablim1	MGI	-	protein_coding	ENSMUSP00000096897	-	-	-	-	-
rs45989700	19:57029519	C	ENSMUSG00000025085	ENSMUST00000104902	Transcript	downstream_gene_variant	-	-	-	-	-	-	MODIFIER	3748	-1	-	SNV	Ablim1	MGI	-	protein_coding	ENSMUSP00000127818	-	-	-	-	-
rs45989700	19:57029519	C	-	ENSMUSR00000618672	RegulatoryFeature	regulatory_region_variant	-	-	-	-	-	-	MODIFIER	-	-	-	SNV	-	-	-	enhancer	-	-	-	-	-	-
rs45989700	19:57029519	C	ENSMUSG00000025085	ENSMUST00000111529	Transcript	downstream_gene_variant	-	-	-	-	-	-	MODIFIER	3371	-1	-	SNV	Ablim1	MGI	-	protein_coding	ENSMUSP00000107154	-	-	-	-	-
rs46071078	19:57091256	T	ENSMUSG00000025085	ENSMUST00000079360	Transcript	intron_variant	-	-	-	-	-	-	MODIFIER	-	-1	-	SNV	Ablim1	MGI	-	protein_coding	ENSMUSP00000078336	-	-	-	-	-
rs46071078	19:57091256	G	ENSMUSG00000025085	ENSMUST00000099294	Transcript	intron_variant	-	-	-	-	-	-	MODIFIER	-	-1	-	SNV	Ablim1	MGI	-	protein_coding	ENSMUSP00000096897	-	-	-	-	-
rs46071078	19:57091256	T	ENSMUSG00000025085	ENSMUST00000099294	Transcript	intron_variant	-	-	-	-	-	-	MODIFIER	-	-1	-	SNV	Ablim1	MGI	-	protein_coding	ENSMUSP00000096897	-	-	-	-	-
rs46071078	19:57091256	G	ENSMUSG00000025085	ENSMUST00000104902	Transcript	intron_variant	-	-	-	-	-	-	MODIFIER	-	-1	-	SNV	Ablim1	MGI	-	protein_coding	ENSMUSP00000127818	-	-	-	-	-
rs46071078	19:57091256	T	ENSMUSG00000025085	ENSMUST00000104902	Transcript	intron_variant	-	-	-	-	-	-	MODIFIER	-	-1	-	SNV	Ablim1	MGI	-	protein_coding	ENSMUSP00000127818	-	-	-	-	-
rs46071078	19:57091256	G	ENSMUSG00000025085	ENSMUST00000111526	Transcript	intron_variant	-	-	-	-	-	-	MODIFIER	-	-1	-	SNV	Ablim1	MGI	-	protein_coding	ENSMUSP00000107151	-	-	-	-	-
rs46071078	19:57091256	T	ENSMUSG00000025085	ENSMUST00000111526	Transcript	intron_variant	-	-	-	-	-	-	MODIFIER	-	-1	-	SNV	Ablim1	MGI	-	protein_coding	ENSMUSP00000107151	-	-	-	-	-
rs46071078	19:57091256	G	ENSMUSG00000025085	ENSMUST00000111528	Transcript	intron_variant	-	-	-	-	-	-	MODIFIER	-	-1	-	SNV	Ablim1	MGI	-	protein_coding	ENSMUSP00000107153	-	-	-	-	-
rs46071078	19:57091256	T	ENSMUSG00000025085	ENSMUST00000111528	Transcript	intron_variant	-	-	-	-	-	-	MODIFIER	-	-1	-	SNV	Ablim1	MGI	-	protein_coding	ENSMUSP00000107153	-	-	-	-	-
rs46071078	19:57091256	G	ENSMUSG00000025085	ENSMUST00000111529	Transcript	intron_variant	-	-	-	-	-	-	MODIFIER	-	-1	-	SNV	Ablim1	MGI	-	protein_coding	ENSMUSP00000107154	-	-	-	-	-
rs46071078	19:57091256	T	ENSMUSG00000025085	ENSMUST00000111529	Transcript	intron_variant	-	-	-	-	-	-	MODIFIER	-	-1	-	SNV	Ablim1	MGI	-	protein_coding	ENSMUSP00000107154	-	-	-	-	-
rs46071078	19:57091256	G	ENSMUSG00000025085	ENSMUST00000111544	Transcript	intron_variant	-	-	-	-	-	-	MODIFIER	-	-1	-	SNV	Ablim1	MGI	-	protein_coding	ENSMUSP00000107169	-	-	-	-	-
rs46071078	19:57091256	G	ENSMUSG00000025085	ENSMUST00000079360	Transcript	intron_variant	-	-	-	-	-	-	MODIFIER	-	-1	-	SNV	Ablim1	MGI	-	protein_coding	ENSMUSP00000078336	-	-	-	-	-
rs46071078	19:57091256	G	ENSMUSG00000025085	ENSMUST00000111546	Transcript	intron_variant	-	-	-	-	-	-	MODIFIER	-	-1	-	SNV	Ablim1	MGI	-	protein_coding	ENSMUSP00000107172	-	-	-	-	-
rs46071078	19:57091256	T	ENSMUSG00000025085	ENSMUST00000111546	Transcript	intron_variant	-	-	-	-	-	-	MODIFIER	-	-1	-	SNV	Ablim1	MGI	-	protein_coding	ENSMUSP00000107172	-	-	-	-	-
rs46071078	19:57091256	G	ENSMUSG00000025085	ENSMUST00000111550	Transcript	intron_variant	-	-	-	-	-	-	MODIFIER	-	-1	-	SNV	Ablim1	MGI	-	protein_coding	ENSMUSP00000107175	-	-	-	-	-
rs46071078	19:57091256	T	ENSMUSG00000025085	ENSMUST00000111550	Transcript	intron_variant	-	-	-	-	-	-	MODIFIER	-	-1	-	SNV	Ablim1	MGI	-	protein_coding	ENSMUSP00000107175	-	-	-	-	-
rs46071078	19:57091256	G	ENSMUSG00000025085	ENSMUST00000111555	Transcript	intron_variant	-	-	-	-	-	-	MODIFIER	-	-1	-	SNV	Ablim1	MGI	-	protein_coding	ENSMUSP00000107180	-	-	-	-	-
rs46071078	19:57091256	T	ENSMUSG00000025085	ENSMUST00000111555	Transcript	intron_variant	-	-	-	-	-	-	MODIFIER	-	-1	-	SNV	Ablim1	MGI	-	protein_coding	ENSMUSP00000107180	-	-	-	-	-
rs46071078	19:57091256	G	ENSMUSG00000025085	ENSMUST00000111558	Transcript	intron_variant	-	-	-	-	-	-	MODIFIER	-	-1	-	SNV	Ablim1	MGI	-	protein_coding	ENSMUSP00000107183	-	-	-	-	-
rs46071078	19:57091256	T	ENSMUSG00000025085	ENSMUST00000111558	Transcript	intron_variant	-	-	-	-	-	-	MODIFIER	-	-1	-	SNV	Ablim1	MGI	-	protein_coding	ENSMUSP00000107183	-	-	-	-	-
rs46071078	19:57091256	G	ENSMUSG00000025085	ENSMUST00000111559	Transcript	intron_variant	-	-	-	-	-	-	MODIFIER	-	-1	-	SNV	Ablim1	MGI	-	protein_coding	ENSMUSP00000107184	-	-	-	-	-
rs46071078	19:57091256	T	ENSMUSG00000025085	ENSMUST00000111559	Transcript	intron_variant	-	-	-	-	-	-	MODIFIER	-	-1	-	SNV	Ablim1	MGI	-	protein_coding	ENSMUSP00000107184	-	-	-	-	-
rs46071078	19:57091256	G	ENSMUSG00000025085	ENSMUST00000133782	Transcript	intron_variant,non_coding_transcript_variant	-	-	-	-	-	-	MODIFIER	-	-1	-	SNV	Ablim1	MGI	-	retained_intron	-	-	-	-	-	-
rs46071078	19:57091256	T	ENSMUSG00000025085	ENSMUST00000133782	Transcript	intron_variant,non_coding_transcript_variant	-	-	-	-	-	-	MODIFIER	-	-1	-	SNV	Ablim1	MGI	-	retained_intron	-	-	-	-	-	-
rs46071078	19:57091256	T	ENSMUSG00000025085	ENSMUST00000111544	Transcript	intron_variant	-	-	-	-	-	-	MODIFIER	-	-1	-	SNV	Ablim1	MGI	-	protein_coding	ENSMUSP00000107169	-	-	-	-	-
rs46071078	19:57091256	T	ENSMUSG00000025085	ENSMUST00000134430	Transcript	intron_variant,non_coding_transcript_variant	-	-	-	-	-	-	MODIFIER	-	-1	-	SNV	Ablim1	MGI	-	processed_transcript	-	-	-	-	-	-
rs46071078	19:57091256	G	ENSMUSG00000025085	ENSMUST00000156316	Transcript	intron_variant,non_coding_transcript_variant	-	-	-	-	-	-	MODIFIER	-	-1	-	SNV	Ablim1	MGI	-	retained_intron	-	-	-	-	-	-
rs46071078	19:57091256	T	ENSMUSG00000025085	ENSMUST00000156316	Transcript	intron_variant,non_coding_transcript_variant	-	-	-	-	-	-	MODIFIER	-	-1	-	SNV	Ablim1	MGI	-	retained_intron	-	-	-	-	-	-
rs46071078	19:57091256	G	-	ENSMUSR00000618696	RegulatoryFeature	regulatory_region_variant	-	-	-	-	-	-	MODIFIER	-	-	-	SNV	-	-	-	enhancer	-	-	-	-	-	-
rs46071078	19:57091256	T	-	ENSMUSR00000618696	RegulatoryFeature	regulatory_region_variant	-	-	-	-	-	-	MODIFIER	-	-	-	SNV	-	-	-	enhancer	-	-	-	-	-	-
rs46071078	19:57091256	G	ENSMUSG00000025085	ENSMUST00000134430	Transcript	intron_variant,non_coding_transcript_variant	-	-	-	-	-	-	MODIFIER	-	-1	-	SNV	Ablim1	MGI	-	processed_transcript	-	-	-	-	-	-
rs46148976	13:82305981	G	-	-	-	intergenic_variant	-	-	-	-	-	-	MODIFIER	-	-	-	SNV	-	-	-	-	-	-	-	-	-	-
rs46180233	19:57028411	A	ENSMUSG00000025085	ENSMUST00000099294	Transcript	downstream_gene_variant	-	-	-	-	-	-	MODIFIER	4863	-1	-	SNV	Ablim1	MGI	-	protein_coding	ENSMUSP00000096897	-	-	-	-	-
rs46180233	19:57028411	A	ENSMUSG00000025085	ENSMUST00000104902	Transcript	downstream_gene_variant	-	-	-	-	-	-	MODIFIER	4856	-1	-	SNV	Ablim1	MGI	-	protein_coding	ENSMUSP00000127818	-	-	-	-	-
rs46180233	19:57028411	A	ENSMUSG00000025085	ENSMUST00000111529	Transcript	downstream_gene_variant	-	-	-	-	-	-	MODIFIER	4479	-1	-	SNV	Ablim1	MGI	-	protein_coding	ENSMUSP00000107154	-	-	-	-	-
rs46180233	19:57028411	A	ENSMUSG00000025085	ENSMUST00000079360	Transcript	downstream_gene_variant	-	-	-	-	-	-	MODIFIER	4322	-1	-	SNV	Ablim1	MGI	-	protein_coding	ENSMUSP00000078336	-	-	-	-	-
rs46180233	19:57028411	A	-	ENSMUSR00000618673	RegulatoryFeature	regulatory_region_variant	-	-	-	-	-	-	MODIFIER	-	-	-	SNV	-	-	-	CTCF_binding_site	-	-	-	-	-	-
rs46180233	19:57028411	A	-	ENSMUSR00000618672	RegulatoryFeature	regulatory_region_variant	-	-	-	-	-	-	MODIFIER	-	-	-	SNV	-	-	-	enhancer	-	-	-	-	-	-
rs46265960	19:57152619	A	ENSMUSG00000025085	ENSMUST00000079360	Transcript	intron_variant	-	-	-	-	-	-	MODIFIER	-	-1	-	SNV	Ablim1	MGI	-	protein_coding	ENSMUSP00000078336	-	-	-	-	-
rs46265960	19:57152619	A	ENSMUSG00000025085	ENSMUST00000111524	Transcript	intron_variant	-	-	-	-	-	-	MODIFIER	-	-1	-	SNV	Ablim1	MGI	-	protein_coding	ENSMUSP00000107149	-	-	-	-	-
rs46265960	19:57152619	A	ENSMUSG00000025085	ENSMUST00000111544	Transcript	intron_variant	-	-	-	-	-	-	MODIFIER	-	-1	-	SNV	Ablim1	MGI	-	protein_coding	ENSMUSP00000107169	-	-	-	-	-
rs46265960	19:57152619	A	ENSMUSG00000025085	ENSMUST00000111546	Transcript	intron_variant	-	-	-	-	-	-	MODIFIER	-	-1	-	SNV	Ablim1	MGI	-	protein_coding	ENSMUSP00000107172	-	-	-	-	-
rs46265960	19:57152619	A	ENSMUSG00000025085	ENSMUST00000111550	Transcript	intron_variant	-	-	-	-	-	-	MODIFIER	-	-1	-	SNV	Ablim1	MGI	-	protein_coding	ENSMUSP00000107175	-	-	-	-	-
rs46265960	19:57152619	A	ENSMUSG00000025085	ENSMUST00000111555	Transcript	intron_variant	-	-	-	-	-	-	MODIFIER	-	-1	-	SNV	Ablim1	MGI	-	protein_coding	ENSMUSP00000107180	-	-	-	-	-
rs46265960	19:57152619	A	ENSMUSG00000025085	ENSMUST00000111558	Transcript	intron_variant	-	-	-	-	-	-	MODIFIER	-	-1	-	SNV	Ablim1	MGI	-	protein_coding	ENSMUSP00000107183	-	-	-	-	-
rs46265960	19:57152619	A	ENSMUSG00000025085	ENSMUST00000111559	Transcript	intron_variant	-	-	-	-	-	-	MODIFIER	-	-1	-	SNV	Ablim1	MGI	-	protein_coding	ENSMUSP00000107184	-	-	-	-	-
rs46265960	19:57152619	A	ENSMUSG00000025085	ENSMUST00000133369	Transcript	intron_variant	-	-	-	-	-	-	MODIFIER	-	-1	cds_start_NF,cds_end_NF	SNV	Ablim1	MGI	-	protein_coding	ENSMUSP00000117798	-	-	-	-	-
rs46265960	19:57152619	A	ENSMUSG00000025085	ENSMUST00000156316	Transcript	intron_variant,non_coding_transcript_variant	-	-	-	-	-	-	MODIFIER	-	-1	-	SNV	Ablim1	MGI	-	retained_intron	-	-	-	-	-	-
rs46265960	19:57152619	A	-	ENSMUSR00000384450	RegulatoryFeature	regulatory_region_variant	-	-	-	-	-	-	MODIFIER	-	-	-	SNV	-	-	-	promoter_flanking_region	-	-	-	-	-	-
rs46265960	19:57152619	A	ENSMUSG00000025085	ENSMUST00000099294	Transcript	intron_variant	-	-	-	-	-	-	MODIFIER	-	-1	-	SNV	Ablim1	MGI	-	protein_coding	ENSMUSP00000096897	-	-	-	-	-
rs46288102	19:57041369	A	ENSMUSG00000025085	ENSMUST00000079360	Transcript	intron_variant	-	-	-	-	-	-	MODIFIER	-	-1	-	SNV	Ablim1	MGI	-	protein_coding	ENSMUSP00000078336	-	-	-	-	-
rs46288102	19:57041369	A	ENSMUSG00000025085	ENSMUST00000104902	Transcript	intron_variant	-	-	-	-	-	-	MODIFIER	-	-1	-	SNV	Ablim1	MGI	-	protein_coding	ENSMUSP00000127818	-	-	-	-	-
rs46288102	19:57041369	A	ENSMUSG00000025085	ENSMUST00000111526	Transcript	intron_variant	-	-	-	-	-	-	MODIFIER	-	-1	-	SNV	Ablim1	MGI	-	protein_coding	ENSMUSP00000107151	-	-	-	-	-
rs46288102	19:57041369	A	ENSMUSG00000025085	ENSMUST00000111528	Transcript	intron_variant	-	-	-	-	-	-	MODIFIER	-	-1	-	SNV	Ablim1	MGI	-	protein_coding	ENSMUSP00000107153	-	-	-	-	-
rs46288102	19:57041369	A	ENSMUSG00000025085	ENSMUST00000111529	Transcript	intron_variant	-	-	-	-	-	-	MODIFIER	-	-1	-	SNV	Ablim1	MGI	-	protein_coding	ENSMUSP00000107154	-	-	-	-	-
rs46288102	19:57041369	A	ENSMUSG00000025085	ENSMUST00000111544	Transcript	intron_variant	-	-	-	-	-	-	MODIFIER	-	-1	-	SNV	Ablim1	MGI	-	protein_coding	ENSMUSP00000107169	-	-	-	-	-
rs46288102	19:57041369	A	ENSMUSG00000025085	ENSMUST00000111546	Transcript	intron_variant	-	-	-	-	-	-	MODIFIER	-	-1	-	SNV	Ablim1	MGI	-	protein_coding	ENSMUSP00000107172	-	-	-	-	-
rs46288102	19:57041369	A	ENSMUSG00000025085	ENSMUST00000111550	Transcript	intron_variant	-	-	-	-	-	-	MODIFIER	-	-1	-	SNV	Ablim1	MGI	-	protein_coding	ENSMUSP00000107175	-	-	-	-	-
rs46288102	19:57041369	A	ENSMUSG00000025085	ENSMUST00000111555	Transcript	intron_variant	-	-	-	-	-	-	MODIFIER	-	-1	-	SNV	Ablim1	MGI	-	protein_coding	ENSMUSP00000107180	-	-	-	-	-
rs46288102	19:57041369	A	ENSMUSG00000025085	ENSMUST00000111558	Transcript	intron_variant	-	-	-	-	-	-	MODIFIER	-	-1	-	SNV	Ablim1	MGI	-	protein_coding	ENSMUSP00000107183	-	-	-	-	-
rs46288102	19:57041369	A	ENSMUSG00000025085	ENSMUST00000111559	Transcript	intron_variant	-	-	-	-	-	-	MODIFIER	-	-1	-	SNV	Ablim1	MGI	-	protein_coding	ENSMUSP00000107184	-	-	-	-	-
rs46288102	19:57041369	A	ENSMUSG00000025085	ENSMUST00000127198	Transcript	non_coding_transcript_exon_variant	341	-	-	-	-	-	MODIFIER	-	-1	-	SNV	Ablim1	MGI	-	retained_intron	-	-	-	-	-	-
rs46288102	19:57041369	A	ENSMUSG00000025085	ENSMUST00000137389	Transcript	intron_variant,non_coding_transcript_variant	-	-	-	-	-	-	MODIFIER	-	-1	-	SNV	Ablim1	MGI	-	processed_transcript	-	-	-	-	-	-
rs46288102	19:57041369	A	ENSMUSG00000025085	ENSMUST00000156316	Transcript	non_coding_transcript_exon_variant	2553	-	-	-	-	-	MODIFIER	-	-1	-	SNV	Ablim1	MGI	-	retained_intron	-	-	-	-	-	-
rs46288102	19:57041369	A	ENSMUSG00000025085	ENSMUST00000099294	Transcript	intron_variant	-	-	-	-	-	-	MODIFIER	-	-1	-	SNV	Ablim1	MGI	-	protein_coding	ENSMUSP00000096897	-	-	-	-	-
rs46573078	19:57123921	G	ENSMUSG00000025085	ENSMUST00000079360	Transcript	intron_variant	-	-	-	-	-	-	MODIFIER	-	-1	-	SNV	Ablim1	MGI	-	protein_coding	ENSMUSP00000078336	-	-	-	-	-
rs46573078	19:57123921	G	ENSMUSG00000025085	ENSMUST00000099294	Transcript	intron_variant	-	-	-	-	-	-	MODIFIER	-	-1	-	SNV	Ablim1	MGI	-	protein_coding	ENSMUSP00000096897	-	-	-	-	-
rs46573078	19:57123921	G	ENSMUSG00000025085	ENSMUST00000104902	Transcript	upstream_gene_variant	-	-	-	-	-	-	MODIFIER	4912	-1	-	SNV	Ablim1	MGI	-	protein_coding	ENSMUSP00000127818	-	-	-	-	-
rs46573078	19:57123921	G	ENSMUSG00000025085	ENSMUST00000111529	Transcript	upstream_gene_variant	-	-	-	-	-	-	MODIFIER	4912	-1	-	SNV	Ablim1	MGI	-	protein_coding	ENSMUSP00000107154	-	-	-	-	-
rs46573078	19:57123921	G	ENSMUSG00000025085	ENSMUST00000111544	Transcript	intron_variant	-	-	-	-	-	-	MODIFIER	-	-1	-	SNV	Ablim1	MGI	-	protein_coding	ENSMUSP00000107169	-	-	-	-	-
rs46573078	19:57123921	G	ENSMUSG00000025085	ENSMUST00000111546	Transcript	intron_variant	-	-	-	-	-	-	MODIFIER	-	-1	-	SNV	Ablim1	MGI	-	protein_coding	ENSMUSP00000107172	-	-	-	-	-
rs46573078	19:57123921	G	ENSMUSG00000025085	ENSMUST00000111528	Transcript	upstream_gene_variant	-	-	-	-	-	-	MODIFIER	4914	-1	-	SNV	Ablim1	MGI	-	protein_coding	ENSMUSP00000107153	-	-	-	-	-
rs46573078	19:57123921	G	ENSMUSG00000025085	ENSMUST00000111555	Transcript	intron_variant	-	-	-	-	-	-	MODIFIER	-	-1	-	SNV	Ablim1	MGI	-	protein_coding	ENSMUSP00000107180	-	-	-	-	-
rs46573078	19:57123921	G	ENSMUSG00000025085	ENSMUST00000111558	Transcript	intron_variant	-	-	-	-	-	-	MODIFIER	-	-1	-	SNV	Ablim1	MGI	-	protein_coding	ENSMUSP00000107183	-	-	-	-	-
rs46573078	19:57123921	G	ENSMUSG00000025085	ENSMUST00000111559	Transcript	intron_variant	-	-	-	-	-	-	MODIFIER	-	-1	-	SNV	Ablim1	MGI	-	protein_coding	ENSMUSP00000107184	-	-	-	-	-
rs46573078	19:57123921	G	ENSMUSG00000025085	ENSMUST00000111550	Transcript	intron_variant	-	-	-	-	-	-	MODIFIER	-	-1	-	SNV	Ablim1	MGI	-	protein_coding	ENSMUSP00000107175	-	-	-	-	-
rs46573078	19:57123921	G	ENSMUSG00000025085	ENSMUST00000134430	Transcript	intron_variant,non_coding_transcript_variant	-	-	-	-	-	-	MODIFIER	-	-1	-	SNV	Ablim1	MGI	-	processed_transcript	-	-	-	-	-	-
rs46573078	19:57123921	G	ENSMUSG00000025085	ENSMUST00000150425	Transcript	upstream_gene_variant	-	-	-	-	-	-	MODIFIER	4897	-1	-	SNV	Ablim1	MGI	-	processed_transcript	-	-	-	-	-	-
rs46573078	19:57123921	G	ENSMUSG00000025085	ENSMUST00000156316	Transcript	intron_variant,non_coding_transcript_variant	-	-	-	-	-	-	MODIFIER	-	-1	-	SNV	Ablim1	MGI	-	retained_intron	-	-	-	-	-	-
rs46573078	19:57123921	G	ENSMUSG00000025085	ENSMUST00000133782	Transcript	intron_variant,non_coding_transcript_variant	-	-	-	-	-	-	MODIFIER	-	-1	-	SNV	Ablim1	MGI	-	retained_intron	-	-	-	-	-	-
rs46626661	19:57044866	A	ENSMUSG00000025085	ENSMUST00000099294	Transcript	intron_variant	-	-	-	-	-	-	MODIFIER	-	-1	-	SNV	Ablim1	MGI	-	protein_coding	ENSMUSP00000096897	-	-	-	-	-
rs46626661	19:57044866	A	ENSMUSG00000025085	ENSMUST00000104902	Transcript	intron_variant	-	-	-	-	-	-	MODIFIER	-	-1	-	SNV	Ablim1	MGI	-	protein_coding	ENSMUSP00000127818	-	-	-	-	-
rs46626661	19:57044866	A	ENSMUSG00000025085	ENSMUST00000111526	Transcript	intron_variant	-	-	-	-	-	-	MODIFIER	-	-1	-	SNV	Ablim1	MGI	-	protein_coding	ENSMUSP00000107151	-	-	-	-	-
rs46626661	19:57044866	A	ENSMUSG00000025085	ENSMUST00000079360	Transcript	intron_variant	-	-	-	-	-	-	MODIFIER	-	-1	-	SNV	Ablim1	MGI	-	protein_coding	ENSMUSP00000078336	-	-	-	-	-
rs46626661	19:57044866	A	ENSMUSG00000025085	ENSMUST00000111529	Transcript	intron_variant	-	-	-	-	-	-	MODIFIER	-	-1	-	SNV	Ablim1	MGI	-	protein_coding	ENSMUSP00000107154	-	-	-	-	-
rs46626661	19:57044866	A	ENSMUSG00000025085	ENSMUST00000111544	Transcript	intron_variant	-	-	-	-	-	-	MODIFIER	-	-1	-	SNV	Ablim1	MGI	-	protein_coding	ENSMUSP00000107169	-	-	-	-	-
rs46626661	19:57044866	A	ENSMUSG00000025085	ENSMUST00000111546	Transcript	intron_variant	-	-	-	-	-	-	MODIFIER	-	-1	-	SNV	Ablim1	MGI	-	protein_coding	ENSMUSP00000107172	-	-	-	-	-
rs46626661	19:57044866	A	ENSMUSG00000025085	ENSMUST00000111550	Transcript	intron_variant	-	-	-	-	-	-	MODIFIER	-	-1	-	SNV	Ablim1	MGI	-	protein_coding	ENSMUSP00000107175	-	-	-	-	-
rs46626661	19:57044866	A	ENSMUSG00000025085	ENSMUST00000111555	Transcript	intron_variant	-	-	-	-	-	-	MODIFIER	-	-1	-	SNV	Ablim1	MGI	-	protein_coding	ENSMUSP00000107180	-	-	-	-	-
rs46626661	19:57044866	A	ENSMUSG00000025085	ENSMUST00000111558	Transcript	intron_variant	-	-	-	-	-	-	MODIFIER	-	-1	-	SNV	Ablim1	MGI	-	protein_coding	ENSMUSP00000107183	-	-	-	-	-
rs46626661	19:57044866	A	ENSMUSG00000025085	ENSMUST00000111559	Transcript	intron_variant	-	-	-	-	-	-	MODIFIER	-	-1	-	SNV	Ablim1	MGI	-	protein_coding	ENSMUSP00000107184	-	-	-	-	-
rs46626661	19:57044866	A	ENSMUSG00000025085	ENSMUST00000127198	Transcript	intron_variant,non_coding_transcript_variant	-	-	-	-	-	-	MODIFIER	-	-1	-	SNV	Ablim1	MGI	-	retained_intron	-	-	-	-	-	-
rs46626661	19:57044866	A	ENSMUSG00000025085	ENSMUST00000137389	Transcript	intron_variant,non_coding_transcript_variant	-	-	-	-	-	-	MODIFIER	-	-1	-	SNV	Ablim1	MGI	-	processed_transcript	-	-	-	-	-	-
rs46626661	19:57044866	A	ENSMUSG00000025085	ENSMUST00000156316	Transcript	intron_variant,non_coding_transcript_variant	-	-	-	-	-	-	MODIFIER	-	-1	-	SNV	Ablim1	MGI	-	retained_intron	-	-	-	-	-	-
rs46626661	19:57044866	A	ENSMUSG00000025085	ENSMUST00000111528	Transcript	intron_variant	-	-	-	-	-	-	MODIFIER	-	-1	-	SNV	Ablim1	MGI	-	protein_coding	ENSMUSP00000107153	-	-	-	-	-
rs46663156	13:85885490	T	-	-	-	intergenic_variant	-	-	-	-	-	-	MODIFIER	-	-	-	SNV	-	-	-	-	-	-	-	-	-	-
rs46748850	19:57034286	T	ENSMUSG00000025085	ENSMUST00000079360	Transcript	3_prime_UTR_variant	5599	-	-	-	-	-	MODIFIER	-	-1	-	SNV	Ablim1	MGI	-	protein_coding	ENSMUSP00000078336	-	-	-	-	-
rs46748850	19:57034286	T	ENSMUSG00000025085	ENSMUST00000099294	Transcript	3_prime_UTR_variant	5220	-	-	-	-	-	MODIFIER	-	-1	-	SNV	Ablim1	MGI	-	protein_coding	ENSMUSP00000096897	-	-	-	-	-
rs46748850	19:57034286	T	ENSMUSG00000025085	ENSMUST00000104902	Transcript	3_prime_UTR_variant	4888	-	-	-	-	-	MODIFIER	-	-1	-	SNV	Ablim1	MGI	-	protein_coding	ENSMUSP00000127818	-	-	-	-	-
rs46748850	19:57034286	T	ENSMUSG00000025085	ENSMUST00000111528	Transcript	downstream_gene_variant	-	-	-	-	-	-	MODIFIER	2132	-1	-	SNV	Ablim1	MGI	-	protein_coding	ENSMUSP00000107153	-	-	-	-	-
rs46748850	19:57034286	T	ENSMUSG00000025085	ENSMUST00000111529	Transcript	3_prime_UTR_variant	4531	-	-	-	-	-	MODIFIER	-	-1	-	SNV	Ablim1	MGI	-	protein_coding	ENSMUSP00000107154	-	-	-	-	-
rs46748850	19:57034286	T	ENSMUSG00000025085	ENSMUST00000111544	Transcript	downstream_gene_variant	-	-	-	-	-	-	MODIFIER	2896	-1	-	SNV	Ablim1	MGI	-	protein_coding	ENSMUSP00000107169	-	-	-	-	-
rs46748850	19:57034286	T	ENSMUSG00000025085	ENSMUST00000111526	Transcript	downstream_gene_variant	-	-	-	-	-	-	MODIFIER	2193	-1	-	SNV	Ablim1	MGI	-	protein_coding	ENSMUSP00000107151	-	-	-	-	-
rs46748850	19:57034286	T	ENSMUSG00000025085	ENSMUST00000111550	Transcript	downstream_gene_variant	-	-	-	-	-	-	MODIFIER	2398	-1	-	SNV	Ablim1	MGI	-	protein_coding	ENSMUSP00000107175	-	-	-	-	-
rs46748850	19:57034286	T	ENSMUSG00000025085	ENSMUST00000111555	Transcript	downstream_gene_variant	-	-	-	-	-	-	MODIFIER	2718	-1	-	SNV	Ablim1	MGI	-	protein_coding	ENSMUSP00000107180	-	-	-	-	-
rs46748850	19:57034286	T	ENSMUSG00000025085	ENSMUST00000111558	Transcript	downstream_gene_variant	-	-	-	-	-	-	MODIFIER	2680	-1	-	SNV	Ablim1	MGI	-	protein_coding	ENSMUSP00000107183	-	-	-	-	-
rs46748850	19:57034286	T	ENSMUSG00000025085	ENSMUST00000111546	Transcript	downstream_gene_variant	-	-	-	-	-	-	MODIFIER	2854	-1	-	SNV	Ablim1	MGI	-	protein_coding	ENSMUSP00000107172	-	-	-	-	-
rs46748850	19:57034286	T	ENSMUSG00000025085	ENSMUST00000156316	Transcript	downstream_gene_variant	-	-	-	-	-	-	MODIFIER	2965	-1	-	SNV	Ablim1	MGI	-	retained_intron	-	-	-	-	-	-
rs46748850	19:57034286	T	ENSMUSG00000025085	ENSMUST00000111559	Transcript	downstream_gene_variant	-	-	-	-	-	-	MODIFIER	1997	-1	-	SNV	Ablim1	MGI	-	protein_coding	ENSMUSP00000107184	-	-	-	-	-
rs46783722	19:57185032	G	ENSMUSG00000025085	ENSMUST00000099294	Transcript	intron_variant	-	-	-	-	-	-	MODIFIER	-	-1	-	SNV	Ablim1	MGI	-	protein_coding	ENSMUSP00000096897	-	-	-	-	-
rs46783722	19:57185032	G	ENSMUSG00000025085	ENSMUST00000111524	Transcript	intron_variant	-	-	-	-	-	-	MODIFIER	-	-1	-	SNV	Ablim1	MGI	-	protein_coding	ENSMUSP00000107149	-	-	-	-	-
rs46783722	19:57185032	G	ENSMUSG00000025085	ENSMUST00000111544	Transcript	intron_variant	-	-	-	-	-	-	MODIFIER	-	-1	-	SNV	Ablim1	MGI	-	protein_coding	ENSMUSP00000107169	-	-	-	-	-
rs46783722	19:57185032	G	ENSMUSG00000025085	ENSMUST00000111546	Transcript	intron_variant	-	-	-	-	-	-	MODIFIER	-	-1	-	SNV	Ablim1	MGI	-	protein_coding	ENSMUSP00000107172	-	-	-	-	-
rs46783722	19:57185032	G	ENSMUSG00000025085	ENSMUST00000111550	Transcript	intron_variant	-	-	-	-	-	-	MODIFIER	-	-1	-	SNV	Ablim1	MGI	-	protein_coding	ENSMUSP00000107175	-	-	-	-	-
rs46783722	19:57185032	G	ENSMUSG00000025085	ENSMUST00000111555	Transcript	intron_variant	-	-	-	-	-	-	MODIFIER	-	-1	-	SNV	Ablim1	MGI	-	protein_coding	ENSMUSP00000107180	-	-	-	-	-
rs46783722	19:57185032	G	ENSMUSG00000025085	ENSMUST00000111558	Transcript	intron_variant	-	-	-	-	-	-	MODIFIER	-	-1	-	SNV	Ablim1	MGI	-	protein_coding	ENSMUSP00000107183	-	-	-	-	-
rs46783722	19:57185032	G	ENSMUSG00000025085	ENSMUST00000111559	Transcript	intron_variant	-	-	-	-	-	-	MODIFIER	-	-1	-	SNV	Ablim1	MGI	-	protein_coding	ENSMUSP00000107184	-	-	-	-	-
rs46783722	19:57185032	G	ENSMUSG00000025085	ENSMUST00000133369	Transcript	upstream_gene_variant	-	-	-	-	-	-	MODIFIER	2724	-1	cds_start_NF,cds_end_NF	SNV	Ablim1	MGI	-	protein_coding	ENSMUSP00000117798	-	-	-	-	-
rs46783722	19:57185032	G	ENSMUSG00000025085	ENSMUST00000156316	Transcript	intron_variant,non_coding_transcript_variant	-	-	-	-	-	-	MODIFIER	-	-1	-	SNV	Ablim1	MGI	-	retained_intron	-	-	-	-	-	-
rs46783722	19:57185032	G	-	ENSMUSR00000384464	RegulatoryFeature	regulatory_region_variant	-	-	-	-	-	-	MODIFIER	-	-	-	SNV	-	-	-	promoter_flanking_region	-	-	-	-	-	-
rs46783722	19:57185032	G	ENSMUSG00000025085	ENSMUST00000079360	Transcript	intron_variant	-	-	-	-	-	-	MODIFIER	-	-1	-	SNV	Ablim1	MGI	-	protein_coding	ENSMUSP00000078336	-	-	-	-	-
rs46882966	19:57034450	T	ENSMUSG00000025085	ENSMUST00000099294	Transcript	3_prime_UTR_variant	5056	-	-	-	-	-	MODIFIER	-	-1	-	SNV	Ablim1	MGI	-	protein_coding	ENSMUSP00000096897	-	-	-	-	-
rs46882966	19:57034450	T	ENSMUSG00000025085	ENSMUST00000104902	Transcript	3_prime_UTR_variant	4724	-	-	-	-	-	MODIFIER	-	-1	-	SNV	Ablim1	MGI	-	protein_coding	ENSMUSP00000127818	-	-	-	-	-
rs46882966	19:57034450	T	ENSMUSG00000025085	ENSMUST00000111526	Transcript	downstream_gene_variant	-	-	-	-	-	-	MODIFIER	2029	-1	-	SNV	Ablim1	MGI	-	protein_coding	ENSMUSP00000107151	-	-	-	-	-
rs46882966	19:57034450	T	ENSMUSG00000025085	ENSMUST00000079360	Transcript	3_prime_UTR_variant	5435	-	-	-	-	-	MODIFIER	-	-1	-	SNV	Ablim1	MGI	-	protein_coding	ENSMUSP00000078336	-	-	-	-	-
rs46882966	19:57034450	T	ENSMUSG00000025085	ENSMUST00000111529	Transcript	3_prime_UTR_variant	4367	-	-	-	-	-	MODIFIER	-	-1	-	SNV	Ablim1	MGI	-	protein_coding	ENSMUSP00000107154	-	-	-	-	-
rs46882966	19:57034450	T	ENSMUSG00000025085	ENSMUST00000111544	Transcript	downstream_gene_variant	-	-	-	-	-	-	MODIFIER	2732	-1	-	SNV	Ablim1	MGI	-	protein_coding	ENSMUSP00000107169	-	-	-	-	-
rs46882966	19:57034450	T	ENSMUSG00000025085	ENSMUST00000111546	Transcript	downstream_gene_variant	-	-	-	-	-	-	MODIFIER	2690	-1	-	SNV	Ablim1	MGI	-	protein_coding	ENSMUSP00000107172	-	-	-	-	-
rs46882966	19:57034450	T	ENSMUSG00000025085	ENSMUST00000111528	Transcript	downstream_gene_variant	-	-	-	-	-	-	MODIFIER	1968	-1	-	SNV	Ablim1	MGI	-	protein_coding	ENSMUSP00000107153	-	-	-	-	-
rs46882966	19:57034450	T	ENSMUSG00000025085	ENSMUST00000111555	Transcript	downstream_gene_variant	-	-	-	-	-	-	MODIFIER	2554	-1	-	SNV	Ablim1	MGI	-	protein_coding	ENSMUSP00000107180	-	-	-	-	-
rs46882966	19:57034450	T	ENSMUSG00000025085	ENSMUST00000111558	Transcript	downstream_gene_variant	-	-	-	-	-	-	MODIFIER	2516	-1	-	SNV	Ablim1	MGI	-	protein_coding	ENSMUSP00000107183	-	-	-	-	-
rs46882966	19:57034450	T	ENSMUSG00000025085	ENSMUST00000111559	Transcript	downstream_gene_variant	-	-	-	-	-	-	MODIFIER	1833	-1	-	SNV	Ablim1	MGI	-	protein_coding	ENSMUSP00000107184	-	-	-	-	-
rs46882966	19:57034450	T	ENSMUSG00000025085	ENSMUST00000111550	Transcript	downstream_gene_variant	-	-	-	-	-	-	MODIFIER	2234	-1	-	SNV	Ablim1	MGI	-	protein_coding	ENSMUSP00000107175	-	-	-	-	-
rs46882966	19:57034450	T	ENSMUSG00000025085	ENSMUST00000156316	Transcript	downstream_gene_variant	-	-	-	-	-	-	MODIFIER	2801	-1	-	SNV	Ablim1	MGI	-	retained_intron	-	-	-	-	-	-
rs46882966	19:57034450	T	ENSMUSG00000025085	ENSMUST00000137389	Transcript	downstream_gene_variant	-	-	-	-	-	-	MODIFIER	4997	-1	-	SNV	Ablim1	MGI	-	processed_transcript	-	-	-	-	-	-
rs46930135	19:57027997	C	ENSMUSG00000025085	ENSMUST00000111529	Transcript	downstream_gene_variant	-	-	-	-	-	-	MODIFIER	4893	-1	-	SNV	Ablim1	MGI	-	protein_coding	ENSMUSP00000107154	-	-	-	-	-
rs46930135	19:57027997	C	ENSMUSG00000025085	ENSMUST00000079360	Transcript	downstream_gene_variant	-	-	-	-	-	-	MODIFIER	4736	-1	-	SNV	Ablim1	MGI	-	protein_coding	ENSMUSP00000078336	-	-	-	-	-
rs47300045	19:57164020	G	ENSMUSG00000025085	ENSMUST00000079360	Transcript	intron_variant	-	-	-	-	-	-	MODIFIER	-	-1	-	SNV	Ablim1	MGI	-	protein_coding	ENSMUSP00000078336	-	-	-	-	-
rs47300045	19:57164020	G	ENSMUSG00000025085	ENSMUST00000111524	Transcript	intron_variant	-	-	-	-	-	-	MODIFIER	-	-1	-	SNV	Ablim1	MGI	-	protein_coding	ENSMUSP00000107149	-	-	-	-	-
rs47300045	19:57164020	G	ENSMUSG00000025085	ENSMUST00000111544	Transcript	intron_variant	-	-	-	-	-	-	MODIFIER	-	-1	-	SNV	Ablim1	MGI	-	protein_coding	ENSMUSP00000107169	-	-	-	-	-
rs47300045	19:57164020	G	ENSMUSG00000025085	ENSMUST00000111546	Transcript	intron_variant	-	-	-	-	-	-	MODIFIER	-	-1	-	SNV	Ablim1	MGI	-	protein_coding	ENSMUSP00000107172	-	-	-	-	-
rs47300045	19:57164020	G	ENSMUSG00000025085	ENSMUST00000111550	Transcript	intron_variant	-	-	-	-	-	-	MODIFIER	-	-1	-	SNV	Ablim1	MGI	-	protein_coding	ENSMUSP00000107175	-	-	-	-	-
rs47300045	19:57164020	G	ENSMUSG00000025085	ENSMUST00000111555	Transcript	intron_variant	-	-	-	-	-	-	MODIFIER	-	-1	-	SNV	Ablim1	MGI	-	protein_coding	ENSMUSP00000107180	-	-	-	-	-
rs47300045	19:57164020	G	ENSMUSG00000025085	ENSMUST00000111558	Transcript	intron_variant	-	-	-	-	-	-	MODIFIER	-	-1	-	SNV	Ablim1	MGI	-	protein_coding	ENSMUSP00000107183	-	-	-	-	-
rs47300045	19:57164020	G	ENSMUSG00000025085	ENSMUST00000111559	Transcript	intron_variant	-	-	-	-	-	-	MODIFIER	-	-1	-	SNV	Ablim1	MGI	-	protein_coding	ENSMUSP00000107184	-	-	-	-	-
rs47300045	19:57164020	G	ENSMUSG00000025085	ENSMUST00000133369	Transcript	intron_variant	-	-	-	-	-	-	MODIFIER	-	-1	cds_start_NF,cds_end_NF	SNV	Ablim1	MGI	-	protein_coding	ENSMUSP00000117798	-	-	-	-	-
rs47300045	19:57164020	G	ENSMUSG00000025085	ENSMUST00000156316	Transcript	intron_variant,non_coding_transcript_variant	-	-	-	-	-	-	MODIFIER	-	-1	-	SNV	Ablim1	MGI	-	retained_intron	-	-	-	-	-	-
rs47300045	19:57164020	G	-	ENSMUSR00000147352	RegulatoryFeature	regulatory_region_variant	-	-	-	-	-	-	MODIFIER	-	-	-	SNV	-	-	-	promoter_flanking_region	-	-	-	-	-	-
rs47300045	19:57164020	G	ENSMUSG00000025085	ENSMUST00000099294	Transcript	intron_variant	-	-	-	-	-	-	MODIFIER	-	-1	-	SNV	Ablim1	MGI	-	protein_coding	ENSMUSP00000096897	-	-	-	-	-
rs47333065	19:57175422	T	ENSMUSG00000025085	ENSMUST00000079360	Transcript	intron_variant	-	-	-	-	-	-	MODIFIER	-	-1	-	SNV	Ablim1	MGI	-	protein_coding	ENSMUSP00000078336	-	-	-	-	-
rs47333065	19:57175422	T	ENSMUSG00000025085	ENSMUST00000099294	Transcript	intron_variant	-	-	-	-	-	-	MODIFIER	-	-1	-	SNV	Ablim1	MGI	-	protein_coding	ENSMUSP00000096897	-	-	-	-	-
rs47333065	19:57175422	T	ENSMUSG00000025085	ENSMUST00000111544	Transcript	intron_variant	-	-	-	-	-	-	MODIFIER	-	-1	-	SNV	Ablim1	MGI	-	protein_coding	ENSMUSP00000107169	-	-	-	-	-
rs47333065	19:57175422	T	ENSMUSG00000025085	ENSMUST00000111546	Transcript	intron_variant	-	-	-	-	-	-	MODIFIER	-	-1	-	SNV	Ablim1	MGI	-	protein_coding	ENSMUSP00000107172	-	-	-	-	-
rs47333065	19:57175422	T	ENSMUSG00000025085	ENSMUST00000111550	Transcript	intron_variant	-	-	-	-	-	-	MODIFIER	-	-1	-	SNV	Ablim1	MGI	-	protein_coding	ENSMUSP00000107175	-	-	-	-	-
rs47333065	19:57175422	T	ENSMUSG00000025085	ENSMUST00000111524	Transcript	intron_variant	-	-	-	-	-	-	MODIFIER	-	-1	-	SNV	Ablim1	MGI	-	protein_coding	ENSMUSP00000107149	-	-	-	-	-
rs47333065	19:57175422	T	ENSMUSG00000025085	ENSMUST00000111558	Transcript	intron_variant	-	-	-	-	-	-	MODIFIER	-	-1	-	SNV	Ablim1	MGI	-	protein_coding	ENSMUSP00000107183	-	-	-	-	-
rs47333065	19:57175422	T	ENSMUSG00000025085	ENSMUST00000111559	Transcript	intron_variant	-	-	-	-	-	-	MODIFIER	-	-1	-	SNV	Ablim1	MGI	-	protein_coding	ENSMUSP00000107184	-	-	-	-	-
rs47333065	19:57175422	T	ENSMUSG00000025085	ENSMUST00000133369	Transcript	intron_variant	-	-	-	-	-	-	MODIFIER	-	-1	cds_start_NF,cds_end_NF	SNV	Ablim1	MGI	-	protein_coding	ENSMUSP00000117798	-	-	-	-	-
rs47333065	19:57175422	T	ENSMUSG00000025085	ENSMUST00000156316	Transcript	intron_variant,non_coding_transcript_variant	-	-	-	-	-	-	MODIFIER	-	-1	-	SNV	Ablim1	MGI	-	retained_intron	-	-	-	-	-	-
rs47333065	19:57175422	T	-	ENSMUSR00000384464	RegulatoryFeature	regulatory_region_variant	-	-	-	-	-	-	MODIFIER	-	-	-	SNV	-	-	-	promoter_flanking_region	-	-	-	-	-	-
rs47333065	19:57175422	T	ENSMUSG00000025085	ENSMUST00000111555	Transcript	intron_variant	-	-	-	-	-	-	MODIFIER	-	-1	-	SNV	Ablim1	MGI	-	protein_coding	ENSMUSP00000107180	-	-	-	-	-
rs47387540	19:57154234	A	ENSMUSG00000025085	ENSMUST00000079360	Transcript	intron_variant	-	-	-	-	-	-	MODIFIER	-	-1	-	SNV	Ablim1	MGI	-	protein_coding	ENSMUSP00000078336	-	-	-	-	-
rs47387540	19:57154234	A	ENSMUSG00000025085	ENSMUST00000099294	Transcript	intron_variant	-	-	-	-	-	-	MODIFIER	-	-1	-	SNV	Ablim1	MGI	-	protein_coding	ENSMUSP00000096897	-	-	-	-	-
rs47387540	19:57154234	A	ENSMUSG00000025085	ENSMUST00000111524	Transcript	intron_variant	-	-	-	-	-	-	MODIFIER	-	-1	-	SNV	Ablim1	MGI	-	protein_coding	ENSMUSP00000107149	-	-	-	-	-
rs47387540	19:57154234	A	ENSMUSG00000025085	ENSMUST00000111546	Transcript	intron_variant	-	-	-	-	-	-	MODIFIER	-	-1	-	SNV	Ablim1	MGI	-	protein_coding	ENSMUSP00000107172	-	-	-	-	-
rs47387540	19:57154234	A	ENSMUSG00000025085	ENSMUST00000111550	Transcript	intron_variant	-	-	-	-	-	-	MODIFIER	-	-1	-	SNV	Ablim1	MGI	-	protein_coding	ENSMUSP00000107175	-	-	-	-	-
rs47387540	19:57154234	A	ENSMUSG00000025085	ENSMUST00000111555	Transcript	intron_variant	-	-	-	-	-	-	MODIFIER	-	-1	-	SNV	Ablim1	MGI	-	protein_coding	ENSMUSP00000107180	-	-	-	-	-
rs47387540	19:57154234	A	ENSMUSG00000025085	ENSMUST00000111544	Transcript	intron_variant	-	-	-	-	-	-	MODIFIER	-	-1	-	SNV	Ablim1	MGI	-	protein_coding	ENSMUSP00000107169	-	-	-	-	-
rs47387540	19:57154234	A	ENSMUSG00000025085	ENSMUST00000111559	Transcript	intron_variant	-	-	-	-	-	-	MODIFIER	-	-1	-	SNV	Ablim1	MGI	-	protein_coding	ENSMUSP00000107184	-	-	-	-	-
rs47387540	19:57154234	A	ENSMUSG00000025085	ENSMUST00000133369	Transcript	intron_variant	-	-	-	-	-	-	MODIFIER	-	-1	cds_start_NF,cds_end_NF	SNV	Ablim1	MGI	-	protein_coding	ENSMUSP00000117798	-	-	-	-	-
rs47387540	19:57154234	A	ENSMUSG00000025085	ENSMUST00000156316	Transcript	intron_variant,non_coding_transcript_variant	-	-	-	-	-	-	MODIFIER	-	-1	-	SNV	Ablim1	MGI	-	retained_intron	-	-	-	-	-	-
rs47387540	19:57154234	A	ENSMUSG00000025085	ENSMUST00000111558	Transcript	intron_variant	-	-	-	-	-	-	MODIFIER	-	-1	-	SNV	Ablim1	MGI	-	protein_coding	ENSMUSP00000107183	-	-	-	-	-
rs47397354	19:57032672	T	ENSMUSG00000025085	ENSMUST00000099294	Transcript	downstream_gene_variant	-	-	-	-	-	-	MODIFIER	602	-1	-	SNV	Ablim1	MGI	-	protein_coding	ENSMUSP00000096897	-	-	-	-	-
rs47397354	19:57032672	T	ENSMUSG00000025085	ENSMUST00000104902	Transcript	downstream_gene_variant	-	-	-	-	-	-	MODIFIER	595	-1	-	SNV	Ablim1	MGI	-	protein_coding	ENSMUSP00000127818	-	-	-	-	-
rs47397354	19:57032672	T	ENSMUSG00000025085	ENSMUST00000111526	Transcript	downstream_gene_variant	-	-	-	-	-	-	MODIFIER	3807	-1	-	SNV	Ablim1	MGI	-	protein_coding	ENSMUSP00000107151	-	-	-	-	-
rs47397354	19:57032672	T	ENSMUSG00000025085	ENSMUST00000079360	Transcript	downstream_gene_variant	-	-	-	-	-	-	MODIFIER	61	-1	-	SNV	Ablim1	MGI	-	protein_coding	ENSMUSP00000078336	-	-	-	-	-
rs47397354	19:57032672	T	ENSMUSG00000025085	ENSMUST00000111529	Transcript	downstream_gene_variant	-	-	-	-	-	-	MODIFIER	218	-1	-	SNV	Ablim1	MGI	-	protein_coding	ENSMUSP00000107154	-	-	-	-	-
rs47397354	19:57032672	T	ENSMUSG00000025085	ENSMUST00000111544	Transcript	downstream_gene_variant	-	-	-	-	-	-	MODIFIER	4510	-1	-	SNV	Ablim1	MGI	-	protein_coding	ENSMUSP00000107169	-	-	-	-	-
rs47397354	19:57032672	T	ENSMUSG00000025085	ENSMUST00000111546	Transcript	downstream_gene_variant	-	-	-	-	-	-	MODIFIER	4468	-1	-	SNV	Ablim1	MGI	-	protein_coding	ENSMUSP00000107172	-	-	-	-	-
rs47397354	19:57032672	T	ENSMUSG00000025085	ENSMUST00000111528	Transcript	downstream_gene_variant	-	-	-	-	-	-	MODIFIER	3746	-1	-	SNV	Ablim1	MGI	-	protein_coding	ENSMUSP00000107153	-	-	-	-	-
rs47397354	19:57032672	T	ENSMUSG00000025085	ENSMUST00000111555	Transcript	downstream_gene_variant	-	-	-	-	-	-	MODIFIER	4332	-1	-	SNV	Ablim1	MGI	-	protein_coding	ENSMUSP00000107180	-	-	-	-	-
rs47397354	19:57032672	T	ENSMUSG00000025085	ENSMUST00000111558	Transcript	downstream_gene_variant	-	-	-	-	-	-	MODIFIER	4294	-1	-	SNV	Ablim1	MGI	-	protein_coding	ENSMUSP00000107183	-	-	-	-	-
rs47397354	19:57032672	T	ENSMUSG00000025085	ENSMUST00000111559	Transcript	downstream_gene_variant	-	-	-	-	-	-	MODIFIER	3611	-1	-	SNV	Ablim1	MGI	-	protein_coding	ENSMUSP00000107184	-	-	-	-	-
rs47397354	19:57032672	T	ENSMUSG00000025085	ENSMUST00000156316	Transcript	downstream_gene_variant	-	-	-	-	-	-	MODIFIER	4579	-1	-	SNV	Ablim1	MGI	-	retained_intron	-	-	-	-	-	-
rs47397354	19:57032672	T	-	ENSMUSR00000384408	RegulatoryFeature	regulatory_region_variant	-	-	-	-	-	-	MODIFIER	-	-	-	SNV	-	-	-	promoter_flanking_region	-	-	-	-	-	-
rs47397354	19:57032672	T	ENSMUSG00000025085	ENSMUST00000111550	Transcript	downstream_gene_variant	-	-	-	-	-	-	MODIFIER	4012	-1	-	SNV	Ablim1	MGI	-	protein_coding	ENSMUSP00000107175	-	-	-	-	-
rs47473922	13:89386218	T	-	-	-	intergenic_variant	-	-	-	-	-	-	MODIFIER	-	-	-	SNV	-	-	-	-	-	-	-	-	-	-
rs47493131	19:57031225	A	ENSMUSG00000025085	ENSMUST00000079360	Transcript	downstream_gene_variant	-	-	-	-	-	-	MODIFIER	1508	-1	-	SNV	Ablim1	MGI	-	protein_coding	ENSMUSP00000078336	-	-	-	-	-
rs47493131	19:57031225	A	ENSMUSG00000025085	ENSMUST00000104902	Transcript	downstream_gene_variant	-	-	-	-	-	-	MODIFIER	2042	-1	-	SNV	Ablim1	MGI	-	protein_coding	ENSMUSP00000127818	-	-	-	-	-
rs47493131	19:57031225	A	ENSMUSG00000025085	ENSMUST00000111529	Transcript	downstream_gene_variant	-	-	-	-	-	-	MODIFIER	1665	-1	-	SNV	Ablim1	MGI	-	protein_coding	ENSMUSP00000107154	-	-	-	-	-
rs47493131	19:57031225	A	ENSMUSG00000025085	ENSMUST00000099294	Transcript	downstream_gene_variant	-	-	-	-	-	-	MODIFIER	2049	-1	-	SNV	Ablim1	MGI	-	protein_coding	ENSMUSP00000096897	-	-	-	-	-
rs47512737	19:57178298	T	ENSMUSG00000025085	ENSMUST00000099294	Transcript	intron_variant	-	-	-	-	-	-	MODIFIER	-	-1	-	SNV	Ablim1	MGI	-	protein_coding	ENSMUSP00000096897	-	-	-	-	-
rs47512737	19:57178298	T	ENSMUSG00000025085	ENSMUST00000111524	Transcript	intron_variant	-	-	-	-	-	-	MODIFIER	-	-1	-	SNV	Ablim1	MGI	-	protein_coding	ENSMUSP00000107149	-	-	-	-	-
rs47512737	19:57178298	T	ENSMUSG00000025085	ENSMUST00000111544	Transcript	intron_variant	-	-	-	-	-	-	MODIFIER	-	-1	-	SNV	Ablim1	MGI	-	protein_coding	ENSMUSP00000107169	-	-	-	-	-
rs47512737	19:57178298	T	ENSMUSG00000025085	ENSMUST00000079360	Transcript	intron_variant	-	-	-	-	-	-	MODIFIER	-	-1	-	SNV	Ablim1	MGI	-	protein_coding	ENSMUSP00000078336	-	-	-	-	-
rs47512737	19:57178298	T	ENSMUSG00000025085	ENSMUST00000111550	Transcript	intron_variant	-	-	-	-	-	-	MODIFIER	-	-1	-	SNV	Ablim1	MGI	-	protein_coding	ENSMUSP00000107175	-	-	-	-	-
rs47512737	19:57178298	T	ENSMUSG00000025085	ENSMUST00000111555	Transcript	intron_variant	-	-	-	-	-	-	MODIFIER	-	-1	-	SNV	Ablim1	MGI	-	protein_coding	ENSMUSP00000107180	-	-	-	-	-
rs47512737	19:57178298	T	ENSMUSG00000025085	ENSMUST00000111558	Transcript	intron_variant	-	-	-	-	-	-	MODIFIER	-	-1	-	SNV	Ablim1	MGI	-	protein_coding	ENSMUSP00000107183	-	-	-	-	-
rs47512737	19:57178298	T	ENSMUSG00000025085	ENSMUST00000111559	Transcript	intron_variant	-	-	-	-	-	-	MODIFIER	-	-1	-	SNV	Ablim1	MGI	-	protein_coding	ENSMUSP00000107184	-	-	-	-	-
rs47512737	19:57178298	T	ENSMUSG00000025085	ENSMUST00000133369	Transcript	intron_variant	-	-	-	-	-	-	MODIFIER	-	-1	cds_start_NF,cds_end_NF	SNV	Ablim1	MGI	-	protein_coding	ENSMUSP00000117798	-	-	-	-	-
rs47512737	19:57178298	T	ENSMUSG00000025085	ENSMUST00000156316	Transcript	intron_variant,non_coding_transcript_variant	-	-	-	-	-	-	MODIFIER	-	-1	-	SNV	Ablim1	MGI	-	retained_intron	-	-	-	-	-	-
rs47512737	19:57178298	T	-	ENSMUSR00000384464	RegulatoryFeature	regulatory_region_variant	-	-	-	-	-	-	MODIFIER	-	-	-	SNV	-	-	-	promoter_flanking_region	-	-	-	-	-	-
rs47512737	19:57178298	T	ENSMUSG00000025085	ENSMUST00000111546	Transcript	intron_variant	-	-	-	-	-	-	MODIFIER	-	-1	-	SNV	Ablim1	MGI	-	protein_coding	ENSMUSP00000107172	-	-	-	-	-
rs47589088	13:85883068	G	-	-	-	intergenic_variant	-	-	-	-	-	-	MODIFIER	-	-	-	SNV	-	-	-	-	-	-	-	-	-	-
rs47623341	19:57176782	C	ENSMUSG00000025085	ENSMUST00000079360	Transcript	intron_variant	-	-	-	-	-	-	MODIFIER	-	-1	-	SNV	Ablim1	MGI	-	protein_coding	ENSMUSP00000078336	-	-	-	-	-
rs47623341	19:57176782	C	ENSMUSG00000025085	ENSMUST00000099294	Transcript	intron_variant	-	-	-	-	-	-	MODIFIER	-	-1	-	SNV	Ablim1	MGI	-	protein_coding	ENSMUSP00000096897	-	-	-	-	-
rs47623341	19:57176782	C	ENSMUSG00000025085	ENSMUST00000111544	Transcript	intron_variant	-	-	-	-	-	-	MODIFIER	-	-1	-	SNV	Ablim1	MGI	-	protein_coding	ENSMUSP00000107169	-	-	-	-	-
rs47623341	19:57176782	C	ENSMUSG00000025085	ENSMUST00000111546	Transcript	intron_variant	-	-	-	-	-	-	MODIFIER	-	-1	-	SNV	Ablim1	MGI	-	protein_coding	ENSMUSP00000107172	-	-	-	-	-
rs47623341	19:57176782	C	ENSMUSG00000025085	ENSMUST00000111550	Transcript	intron_variant	-	-	-	-	-	-	MODIFIER	-	-1	-	SNV	Ablim1	MGI	-	protein_coding	ENSMUSP00000107175	-	-	-	-	-
rs47623341	19:57176782	C	ENSMUSG00000025085	ENSMUST00000111524	Transcript	intron_variant	-	-	-	-	-	-	MODIFIER	-	-1	-	SNV	Ablim1	MGI	-	protein_coding	ENSMUSP00000107149	-	-	-	-	-
rs47623341	19:57176782	C	ENSMUSG00000025085	ENSMUST00000111558	Transcript	intron_variant	-	-	-	-	-	-	MODIFIER	-	-1	-	SNV	Ablim1	MGI	-	protein_coding	ENSMUSP00000107183	-	-	-	-	-
rs47623341	19:57176782	C	ENSMUSG00000025085	ENSMUST00000111559	Transcript	intron_variant	-	-	-	-	-	-	MODIFIER	-	-1	-	SNV	Ablim1	MGI	-	protein_coding	ENSMUSP00000107184	-	-	-	-	-
rs47623341	19:57176782	C	ENSMUSG00000025085	ENSMUST00000133369	Transcript	intron_variant	-	-	-	-	-	-	MODIFIER	-	-1	cds_start_NF,cds_end_NF	SNV	Ablim1	MGI	-	protein_coding	ENSMUSP00000117798	-	-	-	-	-
rs47623341	19:57176782	C	ENSMUSG00000025085	ENSMUST00000111555	Transcript	intron_variant	-	-	-	-	-	-	MODIFIER	-	-1	-	SNV	Ablim1	MGI	-	protein_coding	ENSMUSP00000107180	-	-	-	-	-
rs47623341	19:57176782	C	-	ENSMUSR00000384464	RegulatoryFeature	regulatory_region_variant	-	-	-	-	-	-	MODIFIER	-	-	-	SNV	-	-	-	promoter_flanking_region	-	-	-	-	-	-
rs47623341	19:57176782	C	ENSMUSG00000025085	ENSMUST00000156316	Transcript	intron_variant,non_coding_transcript_variant	-	-	-	-	-	-	MODIFIER	-	-1	-	SNV	Ablim1	MGI	-	retained_intron	-	-	-	-	-	-
rs47636053	19:57053346	T	ENSMUSG00000025085	ENSMUST00000099294	Transcript	intron_variant	-	-	-	-	-	-	MODIFIER	-	-1	-	SNV	Ablim1	MGI	-	protein_coding	ENSMUSP00000096897	-	-	-	-	-
rs47636053	19:57053346	T	ENSMUSG00000025085	ENSMUST00000104902	Transcript	intron_variant	-	-	-	-	-	-	MODIFIER	-	-1	-	SNV	Ablim1	MGI	-	protein_coding	ENSMUSP00000127818	-	-	-	-	-
rs47636053	19:57053346	T	ENSMUSG00000025085	ENSMUST00000111526	Transcript	intron_variant	-	-	-	-	-	-	MODIFIER	-	-1	-	SNV	Ablim1	MGI	-	protein_coding	ENSMUSP00000107151	-	-	-	-	-
rs47636053	19:57053346	T	ENSMUSG00000025085	ENSMUST00000079360	Transcript	intron_variant	-	-	-	-	-	-	MODIFIER	-	-1	-	SNV	Ablim1	MGI	-	protein_coding	ENSMUSP00000078336	-	-	-	-	-
rs47636053	19:57053346	T	ENSMUSG00000025085	ENSMUST00000111529	Transcript	intron_variant	-	-	-	-	-	-	MODIFIER	-	-1	-	SNV	Ablim1	MGI	-	protein_coding	ENSMUSP00000107154	-	-	-	-	-
rs47636053	19:57053346	T	ENSMUSG00000025085	ENSMUST00000111544	Transcript	intron_variant	-	-	-	-	-	-	MODIFIER	-	-1	-	SNV	Ablim1	MGI	-	protein_coding	ENSMUSP00000107169	-	-	-	-	-
rs47636053	19:57053346	T	ENSMUSG00000025085	ENSMUST00000111546	Transcript	intron_variant	-	-	-	-	-	-	MODIFIER	-	-1	-	SNV	Ablim1	MGI	-	protein_coding	ENSMUSP00000107172	-	-	-	-	-
rs47636053	19:57053346	T	ENSMUSG00000025085	ENSMUST00000111528	Transcript	intron_variant	-	-	-	-	-	-	MODIFIER	-	-1	-	SNV	Ablim1	MGI	-	protein_coding	ENSMUSP00000107153	-	-	-	-	-
rs47636053	19:57053346	T	ENSMUSG00000025085	ENSMUST00000111555	Transcript	intron_variant	-	-	-	-	-	-	MODIFIER	-	-1	-	SNV	Ablim1	MGI	-	protein_coding	ENSMUSP00000107180	-	-	-	-	-
rs47636053	19:57053346	T	ENSMUSG00000025085	ENSMUST00000111558	Transcript	intron_variant	-	-	-	-	-	-	MODIFIER	-	-1	-	SNV	Ablim1	MGI	-	protein_coding	ENSMUSP00000107183	-	-	-	-	-
rs47636053	19:57053346	T	ENSMUSG00000025085	ENSMUST00000111559	Transcript	intron_variant	-	-	-	-	-	-	MODIFIER	-	-1	-	SNV	Ablim1	MGI	-	protein_coding	ENSMUSP00000107184	-	-	-	-	-
rs47636053	19:57053346	T	ENSMUSG00000025085	ENSMUST00000156316	Transcript	intron_variant,non_coding_transcript_variant	-	-	-	-	-	-	MODIFIER	-	-1	-	SNV	Ablim1	MGI	-	retained_intron	-	-	-	-	-	-
rs47636053	19:57053346	T	-	ENSMUSR00000618684	RegulatoryFeature	regulatory_region_variant	-	-	-	-	-	-	MODIFIER	-	-	-	SNV	-	-	-	enhancer	-	-	-	-	-	-
rs47636053	19:57053346	T	ENSMUSG00000025085	ENSMUST00000111550	Transcript	intron_variant	-	-	-	-	-	-	MODIFIER	-	-1	-	SNV	Ablim1	MGI	-	protein_coding	ENSMUSP00000107175	-	-	-	-	-
rs47660921	13:82312428	G	-	-	-	intergenic_variant	-	-	-	-	-	-	MODIFIER	-	-	-	SNV	-	-	-	-	-	-	-	-	-	-
rs47715849	19:57177339	G	ENSMUSG00000025085	ENSMUST00000079360	Transcript	intron_variant	-	-	-	-	-	-	MODIFIER	-	-1	-	SNV	Ablim1	MGI	-	protein_coding	ENSMUSP00000078336	-	-	-	-	-
rs47715849	19:57177339	G	ENSMUSG00000025085	ENSMUST00000099294	Transcript	intron_variant	-	-	-	-	-	-	MODIFIER	-	-1	-	SNV	Ablim1	MGI	-	protein_coding	ENSMUSP00000096897	-	-	-	-	-
rs47715849	19:57177339	G	ENSMUSG00000025085	ENSMUST00000111524	Transcript	intron_variant	-	-	-	-	-	-	MODIFIER	-	-1	-	SNV	Ablim1	MGI	-	protein_coding	ENSMUSP00000107149	-	-	-	-	-
rs47715849	19:57177339	G	ENSMUSG00000025085	ENSMUST00000111546	Transcript	intron_variant	-	-	-	-	-	-	MODIFIER	-	-1	-	SNV	Ablim1	MGI	-	protein_coding	ENSMUSP00000107172	-	-	-	-	-
rs47715849	19:57177339	G	ENSMUSG00000025085	ENSMUST00000111550	Transcript	intron_variant	-	-	-	-	-	-	MODIFIER	-	-1	-	SNV	Ablim1	MGI	-	protein_coding	ENSMUSP00000107175	-	-	-	-	-
rs47715849	19:57177339	G	ENSMUSG00000025085	ENSMUST00000111555	Transcript	intron_variant	-	-	-	-	-	-	MODIFIER	-	-1	-	SNV	Ablim1	MGI	-	protein_coding	ENSMUSP00000107180	-	-	-	-	-
rs47715849	19:57177339	G	ENSMUSG00000025085	ENSMUST00000111544	Transcript	intron_variant	-	-	-	-	-	-	MODIFIER	-	-1	-	SNV	Ablim1	MGI	-	protein_coding	ENSMUSP00000107169	-	-	-	-	-
rs47715849	19:57177339	G	ENSMUSG00000025085	ENSMUST00000111559	Transcript	intron_variant	-	-	-	-	-	-	MODIFIER	-	-1	-	SNV	Ablim1	MGI	-	protein_coding	ENSMUSP00000107184	-	-	-	-	-
rs47715849	19:57177339	G	ENSMUSG00000025085	ENSMUST00000133369	Transcript	intron_variant	-	-	-	-	-	-	MODIFIER	-	-1	cds_start_NF,cds_end_NF	SNV	Ablim1	MGI	-	protein_coding	ENSMUSP00000117798	-	-	-	-	-
rs47715849	19:57177339	G	ENSMUSG00000025085	ENSMUST00000156316	Transcript	intron_variant,non_coding_transcript_variant	-	-	-	-	-	-	MODIFIER	-	-1	-	SNV	Ablim1	MGI	-	retained_intron	-	-	-	-	-	-
rs47715849	19:57177339	G	ENSMUSG00000025085	ENSMUST00000111558	Transcript	intron_variant	-	-	-	-	-	-	MODIFIER	-	-1	-	SNV	Ablim1	MGI	-	protein_coding	ENSMUSP00000107183	-	-	-	-	-
rs47715849	19:57177339	G	-	ENSMUSR00000384464	RegulatoryFeature	regulatory_region_variant	-	-	-	-	-	-	MODIFIER	-	-	-	SNV	-	-	-	promoter_flanking_region	-	-	-	-	-	-
rs47755281	19:57031640	C	ENSMUSG00000025085	ENSMUST00000079360	Transcript	downstream_gene_variant	-	-	-	-	-	-	MODIFIER	1093	-1	-	SNV	Ablim1	MGI	-	protein_coding	ENSMUSP00000078336	-	-	-	-	-
rs47755281	19:57031640	C	ENSMUSG00000025085	ENSMUST00000099294	Transcript	downstream_gene_variant	-	-	-	-	-	-	MODIFIER	1634	-1	-	SNV	Ablim1	MGI	-	protein_coding	ENSMUSP00000096897	-	-	-	-	-
rs47755281	19:57031640	C	ENSMUSG00000025085	ENSMUST00000104902	Transcript	downstream_gene_variant	-	-	-	-	-	-	MODIFIER	1627	-1	-	SNV	Ablim1	MGI	-	protein_coding	ENSMUSP00000127818	-	-	-	-	-
rs47755281	19:57031640	C	ENSMUSG00000025085	ENSMUST00000111528	Transcript	downstream_gene_variant	-	-	-	-	-	-	MODIFIER	4778	-1	-	SNV	Ablim1	MGI	-	protein_coding	ENSMUSP00000107153	-	-	-	-	-
rs47755281	19:57031640	C	ENSMUSG00000025085	ENSMUST00000111529	Transcript	downstream_gene_variant	-	-	-	-	-	-	MODIFIER	1250	-1	-	SNV	Ablim1	MGI	-	protein_coding	ENSMUSP00000107154	-	-	-	-	-
rs47755281	19:57031640	C	ENSMUSG00000025085	ENSMUST00000111559	Transcript	downstream_gene_variant	-	-	-	-	-	-	MODIFIER	4643	-1	-	SNV	Ablim1	MGI	-	protein_coding	ENSMUSP00000107184	-	-	-	-	-
rs47755281	19:57031640	C	ENSMUSG00000025085	ENSMUST00000111526	Transcript	downstream_gene_variant	-	-	-	-	-	-	MODIFIER	4839	-1	-	SNV	Ablim1	MGI	-	protein_coding	ENSMUSP00000107151	-	-	-	-	-
rs47755281	19:57031640	C	-	ENSMUSR00000618675	RegulatoryFeature	regulatory_region_variant	-	-	-	-	-	-	MODIFIER	-	-	-	SNV	-	-	-	TF_binding_site	-	-	-	-	-	-
rs47755281	19:57031640	C	-	ENSMUSR00000384407	RegulatoryFeature	regulatory_region_variant	-	-	-	-	-	-	MODIFIER	-	-	-	SNV	-	-	-	CTCF_binding_site	-	-	-	-	-	-
rs47823489	13:89410141	G	-	-	-	intergenic_variant	-	-	-	-	-	-	MODIFIER	-	-	-	SNV	-	-	-	-	-	-	-	-	-	-
rs47829428	19:57044759	C	ENSMUSG00000025085	ENSMUST00000079360	Transcript	intron_variant	-	-	-	-	-	-	MODIFIER	-	-1	-	SNV	Ablim1	MGI	-	protein_coding	ENSMUSP00000078336	-	-	-	-	-
rs47829428	19:57044759	C	ENSMUSG00000025085	ENSMUST00000104902	Transcript	intron_variant	-	-	-	-	-	-	MODIFIER	-	-1	-	SNV	Ablim1	MGI	-	protein_coding	ENSMUSP00000127818	-	-	-	-	-
rs47829428	19:57044759	C	ENSMUSG00000025085	ENSMUST00000111526	Transcript	intron_variant	-	-	-	-	-	-	MODIFIER	-	-1	-	SNV	Ablim1	MGI	-	protein_coding	ENSMUSP00000107151	-	-	-	-	-
rs47829428	19:57044759	C	ENSMUSG00000025085	ENSMUST00000111528	Transcript	intron_variant	-	-	-	-	-	-	MODIFIER	-	-1	-	SNV	Ablim1	MGI	-	protein_coding	ENSMUSP00000107153	-	-	-	-	-
rs47829428	19:57044759	C	ENSMUSG00000025085	ENSMUST00000099294	Transcript	intron_variant	-	-	-	-	-	-	MODIFIER	-	-1	-	SNV	Ablim1	MGI	-	protein_coding	ENSMUSP00000096897	-	-	-	-	-
rs47829428	19:57044759	C	ENSMUSG00000025085	ENSMUST00000111544	Transcript	intron_variant	-	-	-	-	-	-	MODIFIER	-	-1	-	SNV	Ablim1	MGI	-	protein_coding	ENSMUSP00000107169	-	-	-	-	-
rs47829428	19:57044759	C	ENSMUSG00000025085	ENSMUST00000111546	Transcript	intron_variant	-	-	-	-	-	-	MODIFIER	-	-1	-	SNV	Ablim1	MGI	-	protein_coding	ENSMUSP00000107172	-	-	-	-	-
rs47829428	19:57044759	C	ENSMUSG00000025085	ENSMUST00000111550	Transcript	intron_variant	-	-	-	-	-	-	MODIFIER	-	-1	-	SNV	Ablim1	MGI	-	protein_coding	ENSMUSP00000107175	-	-	-	-	-
rs47829428	19:57044759	C	ENSMUSG00000025085	ENSMUST00000111529	Transcript	intron_variant	-	-	-	-	-	-	MODIFIER	-	-1	-	SNV	Ablim1	MGI	-	protein_coding	ENSMUSP00000107154	-	-	-	-	-
rs47829428	19:57044759	C	ENSMUSG00000025085	ENSMUST00000111558	Transcript	intron_variant	-	-	-	-	-	-	MODIFIER	-	-1	-	SNV	Ablim1	MGI	-	protein_coding	ENSMUSP00000107183	-	-	-	-	-
rs47829428	19:57044759	C	ENSMUSG00000025085	ENSMUST00000111559	Transcript	intron_variant	-	-	-	-	-	-	MODIFIER	-	-1	-	SNV	Ablim1	MGI	-	protein_coding	ENSMUSP00000107184	-	-	-	-	-
rs47829428	19:57044759	C	ENSMUSG00000025085	ENSMUST00000127198	Transcript	intron_variant,non_coding_transcript_variant	-	-	-	-	-	-	MODIFIER	-	-1	-	SNV	Ablim1	MGI	-	retained_intron	-	-	-	-	-	-
rs47829428	19:57044759	C	ENSMUSG00000025085	ENSMUST00000137389	Transcript	intron_variant,non_coding_transcript_variant	-	-	-	-	-	-	MODIFIER	-	-1	-	SNV	Ablim1	MGI	-	processed_transcript	-	-	-	-	-	-
rs47829428	19:57044759	C	ENSMUSG00000025085	ENSMUST00000156316	Transcript	intron_variant,non_coding_transcript_variant	-	-	-	-	-	-	MODIFIER	-	-1	-	SNV	Ablim1	MGI	-	retained_intron	-	-	-	-	-	-
rs47829428	19:57044759	C	ENSMUSG00000025085	ENSMUST00000111555	Transcript	intron_variant	-	-	-	-	-	-	MODIFIER	-	-1	-	SNV	Ablim1	MGI	-	protein_coding	ENSMUSP00000107180	-	-	-	-	-
rs47925777	19:57163658	G	ENSMUSG00000025085	ENSMUST00000099294	Transcript	intron_variant	-	-	-	-	-	-	MODIFIER	-	-1	-	SNV	Ablim1	MGI	-	protein_coding	ENSMUSP00000096897	-	-	-	-	-
rs47925777	19:57163658	G	ENSMUSG00000025085	ENSMUST00000111524	Transcript	intron_variant	-	-	-	-	-	-	MODIFIER	-	-1	-	SNV	Ablim1	MGI	-	protein_coding	ENSMUSP00000107149	-	-	-	-	-
rs47925777	19:57163658	G	ENSMUSG00000025085	ENSMUST00000111544	Transcript	intron_variant	-	-	-	-	-	-	MODIFIER	-	-1	-	SNV	Ablim1	MGI	-	protein_coding	ENSMUSP00000107169	-	-	-	-	-
rs47925777	19:57163658	G	ENSMUSG00000025085	ENSMUST00000111546	Transcript	intron_variant	-	-	-	-	-	-	MODIFIER	-	-1	-	SNV	Ablim1	MGI	-	protein_coding	ENSMUSP00000107172	-	-	-	-	-
rs47925777	19:57163658	G	ENSMUSG00000025085	ENSMUST00000111550	Transcript	intron_variant	-	-	-	-	-	-	MODIFIER	-	-1	-	SNV	Ablim1	MGI	-	protein_coding	ENSMUSP00000107175	-	-	-	-	-
rs47925777	19:57163658	G	ENSMUSG00000025085	ENSMUST00000111555	Transcript	intron_variant	-	-	-	-	-	-	MODIFIER	-	-1	-	SNV	Ablim1	MGI	-	protein_coding	ENSMUSP00000107180	-	-	-	-	-
rs47925777	19:57163658	G	ENSMUSG00000025085	ENSMUST00000111558	Transcript	intron_variant	-	-	-	-	-	-	MODIFIER	-	-1	-	SNV	Ablim1	MGI	-	protein_coding	ENSMUSP00000107183	-	-	-	-	-
rs47925777	19:57163658	G	ENSMUSG00000025085	ENSMUST00000111559	Transcript	intron_variant	-	-	-	-	-	-	MODIFIER	-	-1	-	SNV	Ablim1	MGI	-	protein_coding	ENSMUSP00000107184	-	-	-	-	-
rs47925777	19:57163658	G	ENSMUSG00000025085	ENSMUST00000133369	Transcript	intron_variant	-	-	-	-	-	-	MODIFIER	-	-1	cds_start_NF,cds_end_NF	SNV	Ablim1	MGI	-	protein_coding	ENSMUSP00000117798	-	-	-	-	-
rs47925777	19:57163658	G	ENSMUSG00000025085	ENSMUST00000156316	Transcript	intron_variant,non_coding_transcript_variant	-	-	-	-	-	-	MODIFIER	-	-1	-	SNV	Ablim1	MGI	-	retained_intron	-	-	-	-	-	-
rs47925777	19:57163658	G	-	ENSMUSR00000147352	RegulatoryFeature	regulatory_region_variant	-	-	-	-	-	-	MODIFIER	-	-	-	SNV	-	-	-	promoter_flanking_region	-	-	-	-	-	-
rs47925777	19:57163658	G	ENSMUSG00000025085	ENSMUST00000079360	Transcript	intron_variant	-	-	-	-	-	-	MODIFIER	-	-1	-	SNV	Ablim1	MGI	-	protein_coding	ENSMUSP00000078336	-	-	-	-	-
rs48047674	19:57163581	A	ENSMUSG00000025085	ENSMUST00000099294	Transcript	intron_variant	-	-	-	-	-	-	MODIFIER	-	-1	-	SNV	Ablim1	MGI	-	protein_coding	ENSMUSP00000096897	-	-	-	-	-
rs48047674	19:57163581	A	ENSMUSG00000025085	ENSMUST00000111524	Transcript	intron_variant	-	-	-	-	-	-	MODIFIER	-	-1	-	SNV	Ablim1	MGI	-	protein_coding	ENSMUSP00000107149	-	-	-	-	-
rs48047674	19:57163581	A	ENSMUSG00000025085	ENSMUST00000111544	Transcript	intron_variant	-	-	-	-	-	-	MODIFIER	-	-1	-	SNV	Ablim1	MGI	-	protein_coding	ENSMUSP00000107169	-	-	-	-	-
rs48047674	19:57163581	A	ENSMUSG00000025085	ENSMUST00000079360	Transcript	intron_variant	-	-	-	-	-	-	MODIFIER	-	-1	-	SNV	Ablim1	MGI	-	protein_coding	ENSMUSP00000078336	-	-	-	-	-
rs48047674	19:57163581	A	ENSMUSG00000025085	ENSMUST00000111550	Transcript	intron_variant	-	-	-	-	-	-	MODIFIER	-	-1	-	SNV	Ablim1	MGI	-	protein_coding	ENSMUSP00000107175	-	-	-	-	-
rs48047674	19:57163581	A	ENSMUSG00000025085	ENSMUST00000111555	Transcript	intron_variant	-	-	-	-	-	-	MODIFIER	-	-1	-	SNV	Ablim1	MGI	-	protein_coding	ENSMUSP00000107180	-	-	-	-	-
rs48047674	19:57163581	A	ENSMUSG00000025085	ENSMUST00000111558	Transcript	intron_variant	-	-	-	-	-	-	MODIFIER	-	-1	-	SNV	Ablim1	MGI	-	protein_coding	ENSMUSP00000107183	-	-	-	-	-
rs48047674	19:57163581	A	ENSMUSG00000025085	ENSMUST00000111546	Transcript	intron_variant	-	-	-	-	-	-	MODIFIER	-	-1	-	SNV	Ablim1	MGI	-	protein_coding	ENSMUSP00000107172	-	-	-	-	-
rs48047674	19:57163581	A	ENSMUSG00000025085	ENSMUST00000133369	Transcript	intron_variant	-	-	-	-	-	-	MODIFIER	-	-1	cds_start_NF,cds_end_NF	SNV	Ablim1	MGI	-	protein_coding	ENSMUSP00000117798	-	-	-	-	-
rs48047674	19:57163581	A	ENSMUSG00000025085	ENSMUST00000156316	Transcript	intron_variant,non_coding_transcript_variant	-	-	-	-	-	-	MODIFIER	-	-1	-	SNV	Ablim1	MGI	-	retained_intron	-	-	-	-	-	-
rs48047674	19:57163581	A	-	ENSMUSR00000147352	RegulatoryFeature	regulatory_region_variant	-	-	-	-	-	-	MODIFIER	-	-	-	SNV	-	-	-	promoter_flanking_region	-	-	-	-	-	-
rs48047674	19:57163581	A	ENSMUSG00000025085	ENSMUST00000111559	Transcript	intron_variant	-	-	-	-	-	-	MODIFIER	-	-1	-	SNV	Ablim1	MGI	-	protein_coding	ENSMUSP00000107184	-	-	-	-	-
rs48155168	19:57092461	C	ENSMUSG00000025085	ENSMUST00000079360	Transcript	intron_variant	-	-	-	-	-	-	MODIFIER	-	-1	-	SNV	Ablim1	MGI	-	protein_coding	ENSMUSP00000078336	-	-	-	-	-
rs48155168	19:57092461	C	ENSMUSG00000025085	ENSMUST00000099294	Transcript	intron_variant	-	-	-	-	-	-	MODIFIER	-	-1	-	SNV	Ablim1	MGI	-	protein_coding	ENSMUSP00000096897	-	-	-	-	-
rs48155168	19:57092461	C	ENSMUSG00000025085	ENSMUST00000104902	Transcript	intron_variant	-	-	-	-	-	-	MODIFIER	-	-1	-	SNV	Ablim1	MGI	-	protein_coding	ENSMUSP00000127818	-	-	-	-	-
rs48155168	19:57092461	C	ENSMUSG00000025085	ENSMUST00000111528	Transcript	intron_variant	-	-	-	-	-	-	MODIFIER	-	-1	-	SNV	Ablim1	MGI	-	protein_coding	ENSMUSP00000107153	-	-	-	-	-
rs48155168	19:57092461	C	ENSMUSG00000025085	ENSMUST00000111529	Transcript	intron_variant	-	-	-	-	-	-	MODIFIER	-	-1	-	SNV	Ablim1	MGI	-	protein_coding	ENSMUSP00000107154	-	-	-	-	-
rs48155168	19:57092461	C	ENSMUSG00000025085	ENSMUST00000111544	Transcript	intron_variant	-	-	-	-	-	-	MODIFIER	-	-1	-	SNV	Ablim1	MGI	-	protein_coding	ENSMUSP00000107169	-	-	-	-	-
rs48155168	19:57092461	C	ENSMUSG00000025085	ENSMUST00000111546	Transcript	intron_variant	-	-	-	-	-	-	MODIFIER	-	-1	-	SNV	Ablim1	MGI	-	protein_coding	ENSMUSP00000107172	-	-	-	-	-
rs48155168	19:57092461	C	ENSMUSG00000025085	ENSMUST00000111550	Transcript	intron_variant	-	-	-	-	-	-	MODIFIER	-	-1	-	SNV	Ablim1	MGI	-	protein_coding	ENSMUSP00000107175	-	-	-	-	-
rs48155168	19:57092461	C	ENSMUSG00000025085	ENSMUST00000111555	Transcript	intron_variant	-	-	-	-	-	-	MODIFIER	-	-1	-	SNV	Ablim1	MGI	-	protein_coding	ENSMUSP00000107180	-	-	-	-	-
rs48155168	19:57092461	C	ENSMUSG00000025085	ENSMUST00000111558	Transcript	intron_variant	-	-	-	-	-	-	MODIFIER	-	-1	-	SNV	Ablim1	MGI	-	protein_coding	ENSMUSP00000107183	-	-	-	-	-
rs48155168	19:57092461	C	ENSMUSG00000025085	ENSMUST00000111559	Transcript	intron_variant	-	-	-	-	-	-	MODIFIER	-	-1	-	SNV	Ablim1	MGI	-	protein_coding	ENSMUSP00000107184	-	-	-	-	-
rs48155168	19:57092461	C	ENSMUSG00000025085	ENSMUST00000133782	Transcript	intron_variant,non_coding_transcript_variant	-	-	-	-	-	-	MODIFIER	-	-1	-	SNV	Ablim1	MGI	-	retained_intron	-	-	-	-	-	-
rs48155168	19:57092461	C	ENSMUSG00000025085	ENSMUST00000134430	Transcript	intron_variant,non_coding_transcript_variant	-	-	-	-	-	-	MODIFIER	-	-1	-	SNV	Ablim1	MGI	-	processed_transcript	-	-	-	-	-	-
rs48155168	19:57092461	C	ENSMUSG00000025085	ENSMUST00000156316	Transcript	intron_variant,non_coding_transcript_variant	-	-	-	-	-	-	MODIFIER	-	-1	-	SNV	Ablim1	MGI	-	retained_intron	-	-	-	-	-	-
rs48155168	19:57092461	C	-	ENSMUSR00000618696	RegulatoryFeature	regulatory_region_variant	-	-	-	-	-	-	MODIFIER	-	-	-	SNV	-	-	-	enhancer	-	-	-	-	-	-
rs48155168	19:57092461	C	ENSMUSG00000025085	ENSMUST00000111526	Transcript	intron_variant	-	-	-	-	-	-	MODIFIER	-	-1	-	SNV	Ablim1	MGI	-	protein_coding	ENSMUSP00000107151	-	-	-	-	-
rs48200551	13:82569069	C	-	-	-	intergenic_variant	-	-	-	-	-	-	MODIFIER	-	-	-	SNV	-	-	-	-	-	-	-	-	-	-
rs48360544	19:57043988	A	ENSMUSG00000025085	ENSMUST00000079360	Transcript	intron_variant	-	-	-	-	-	-	MODIFIER	-	-1	-	SNV	Ablim1	MGI	-	protein_coding	ENSMUSP00000078336	-	-	-	-	-
rs48360544	19:57043988	A	ENSMUSG00000025085	ENSMUST00000099294	Transcript	intron_variant	-	-	-	-	-	-	MODIFIER	-	-1	-	SNV	Ablim1	MGI	-	protein_coding	ENSMUSP00000096897	-	-	-	-	-
rs48360544	19:57043988	A	ENSMUSG00000025085	ENSMUST00000111526	Transcript	intron_variant	-	-	-	-	-	-	MODIFIER	-	-1	-	SNV	Ablim1	MGI	-	protein_coding	ENSMUSP00000107151	-	-	-	-	-
rs48360544	19:57043988	A	ENSMUSG00000025085	ENSMUST00000111528	Transcript	intron_variant	-	-	-	-	-	-	MODIFIER	-	-1	-	SNV	Ablim1	MGI	-	protein_coding	ENSMUSP00000107153	-	-	-	-	-
rs48360544	19:57043988	A	ENSMUSG00000025085	ENSMUST00000111529	Transcript	intron_variant	-	-	-	-	-	-	MODIFIER	-	-1	-	SNV	Ablim1	MGI	-	protein_coding	ENSMUSP00000107154	-	-	-	-	-
rs48360544	19:57043988	A	ENSMUSG00000025085	ENSMUST00000111544	Transcript	intron_variant	-	-	-	-	-	-	MODIFIER	-	-1	-	SNV	Ablim1	MGI	-	protein_coding	ENSMUSP00000107169	-	-	-	-	-
rs48360544	19:57043988	A	ENSMUSG00000025085	ENSMUST00000111546	Transcript	intron_variant	-	-	-	-	-	-	MODIFIER	-	-1	-	SNV	Ablim1	MGI	-	protein_coding	ENSMUSP00000107172	-	-	-	-	-
rs48360544	19:57043988	A	ENSMUSG00000025085	ENSMUST00000111550	Transcript	intron_variant	-	-	-	-	-	-	MODIFIER	-	-1	-	SNV	Ablim1	MGI	-	protein_coding	ENSMUSP00000107175	-	-	-	-	-
rs48360544	19:57043988	A	ENSMUSG00000025085	ENSMUST00000111555	Transcript	intron_variant	-	-	-	-	-	-	MODIFIER	-	-1	-	SNV	Ablim1	MGI	-	protein_coding	ENSMUSP00000107180	-	-	-	-	-
rs48360544	19:57043988	A	ENSMUSG00000025085	ENSMUST00000111558	Transcript	intron_variant	-	-	-	-	-	-	MODIFIER	-	-1	-	SNV	Ablim1	MGI	-	protein_coding	ENSMUSP00000107183	-	-	-	-	-
rs48360544	19:57043988	A	ENSMUSG00000025085	ENSMUST00000111559	Transcript	intron_variant	-	-	-	-	-	-	MODIFIER	-	-1	-	SNV	Ablim1	MGI	-	protein_coding	ENSMUSP00000107184	-	-	-	-	-
rs48360544	19:57043988	A	ENSMUSG00000025085	ENSMUST00000127198	Transcript	intron_variant,non_coding_transcript_variant	-	-	-	-	-	-	MODIFIER	-	-1	-	SNV	Ablim1	MGI	-	retained_intron	-	-	-	-	-	-
rs48360544	19:57043988	A	ENSMUSG00000025085	ENSMUST00000137389	Transcript	intron_variant,non_coding_transcript_variant	-	-	-	-	-	-	MODIFIER	-	-1	-	SNV	Ablim1	MGI	-	processed_transcript	-	-	-	-	-	-
rs48360544	19:57043988	A	ENSMUSG00000025085	ENSMUST00000156316	Transcript	intron_variant,non_coding_transcript_variant	-	-	-	-	-	-	MODIFIER	-	-1	-	SNV	Ablim1	MGI	-	retained_intron	-	-	-	-	-	-
rs48360544	19:57043988	A	ENSMUSG00000025085	ENSMUST00000104902	Transcript	intron_variant	-	-	-	-	-	-	MODIFIER	-	-1	-	SNV	Ablim1	MGI	-	protein_coding	ENSMUSP00000127818	-	-	-	-	-
rs48365559	19:57124199	G	ENSMUSG00000025085	ENSMUST00000079360	Transcript	intron_variant	-	-	-	-	-	-	MODIFIER	-	-1	-	SNV	Ablim1	MGI	-	protein_coding	ENSMUSP00000078336	-	-	-	-	-
rs48365559	19:57124199	G	ENSMUSG00000025085	ENSMUST00000099294	Transcript	intron_variant	-	-	-	-	-	-	MODIFIER	-	-1	-	SNV	Ablim1	MGI	-	protein_coding	ENSMUSP00000096897	-	-	-	-	-
rs48365559	19:57124199	G	ENSMUSG00000025085	ENSMUST00000111546	Transcript	intron_variant	-	-	-	-	-	-	MODIFIER	-	-1	-	SNV	Ablim1	MGI	-	protein_coding	ENSMUSP00000107172	-	-	-	-	-
rs48365559	19:57124199	G	ENSMUSG00000025085	ENSMUST00000111550	Transcript	intron_variant	-	-	-	-	-	-	MODIFIER	-	-1	-	SNV	Ablim1	MGI	-	protein_coding	ENSMUSP00000107175	-	-	-	-	-
rs48365559	19:57124199	G	ENSMUSG00000025085	ENSMUST00000111555	Transcript	intron_variant	-	-	-	-	-	-	MODIFIER	-	-1	-	SNV	Ablim1	MGI	-	protein_coding	ENSMUSP00000107180	-	-	-	-	-
rs48365559	19:57124199	G	ENSMUSG00000025085	ENSMUST00000111544	Transcript	intron_variant	-	-	-	-	-	-	MODIFIER	-	-1	-	SNV	Ablim1	MGI	-	protein_coding	ENSMUSP00000107169	-	-	-	-	-
rs48365559	19:57124199	G	ENSMUSG00000025085	ENSMUST00000111559	Transcript	intron_variant	-	-	-	-	-	-	MODIFIER	-	-1	-	SNV	Ablim1	MGI	-	protein_coding	ENSMUSP00000107184	-	-	-	-	-
rs48365559	19:57124199	G	ENSMUSG00000025085	ENSMUST00000133782	Transcript	intron_variant,non_coding_transcript_variant	-	-	-	-	-	-	MODIFIER	-	-1	-	SNV	Ablim1	MGI	-	retained_intron	-	-	-	-	-	-
rs48365559	19:57124199	G	ENSMUSG00000025085	ENSMUST00000134430	Transcript	intron_variant,non_coding_transcript_variant	-	-	-	-	-	-	MODIFIER	-	-1	-	SNV	Ablim1	MGI	-	processed_transcript	-	-	-	-	-	-
rs48365559	19:57124199	G	ENSMUSG00000025085	ENSMUST00000111558	Transcript	intron_variant	-	-	-	-	-	-	MODIFIER	-	-1	-	SNV	Ablim1	MGI	-	protein_coding	ENSMUSP00000107183	-	-	-	-	-
rs48365559	19:57124199	G	ENSMUSG00000025085	ENSMUST00000156316	Transcript	intron_variant,non_coding_transcript_variant	-	-	-	-	-	-	MODIFIER	-	-1	-	SNV	Ablim1	MGI	-	retained_intron	-	-	-	-	-	-
rs48457222	13:82306010	C	-	-	-	intergenic_variant	-	-	-	-	-	-	MODIFIER	-	-	-	SNV	-	-	-	-	-	-	-	-	-	-
rs48459129	19:57123960	T	ENSMUSG00000025085	ENSMUST00000079360	Transcript	intron_variant	-	-	-	-	-	-	MODIFIER	-	-1	-	SNV	Ablim1	MGI	-	protein_coding	ENSMUSP00000078336	-	-	-	-	-
rs48459129	19:57123960	T	ENSMUSG00000025085	ENSMUST00000099294	Transcript	intron_variant	-	-	-	-	-	-	MODIFIER	-	-1	-	SNV	Ablim1	MGI	-	protein_coding	ENSMUSP00000096897	-	-	-	-	-
rs48459129	19:57123960	T	ENSMUSG00000025085	ENSMUST00000111528	Transcript	upstream_gene_variant	-	-	-	-	-	-	MODIFIER	4953	-1	-	SNV	Ablim1	MGI	-	protein_coding	ENSMUSP00000107153	-	-	-	-	-
rs48459129	19:57123960	T	ENSMUSG00000025085	ENSMUST00000111529	Transcript	upstream_gene_variant	-	-	-	-	-	-	MODIFIER	4951	-1	-	SNV	Ablim1	MGI	-	protein_coding	ENSMUSP00000107154	-	-	-	-	-
rs48459129	19:57123960	T	ENSMUSG00000025085	ENSMUST00000111544	Transcript	intron_variant	-	-	-	-	-	-	MODIFIER	-	-1	-	SNV	Ablim1	MGI	-	protein_coding	ENSMUSP00000107169	-	-	-	-	-
rs48459129	19:57123960	T	ENSMUSG00000025085	ENSMUST00000104902	Transcript	upstream_gene_variant	-	-	-	-	-	-	MODIFIER	4951	-1	-	SNV	Ablim1	MGI	-	protein_coding	ENSMUSP00000127818	-	-	-	-	-
rs48459129	19:57123960	T	ENSMUSG00000025085	ENSMUST00000111550	Transcript	intron_variant	-	-	-	-	-	-	MODIFIER	-	-1	-	SNV	Ablim1	MGI	-	protein_coding	ENSMUSP00000107175	-	-	-	-	-
rs48459129	19:57123960	T	ENSMUSG00000025085	ENSMUST00000111555	Transcript	intron_variant	-	-	-	-	-	-	MODIFIER	-	-1	-	SNV	Ablim1	MGI	-	protein_coding	ENSMUSP00000107180	-	-	-	-	-
rs48459129	19:57123960	T	ENSMUSG00000025085	ENSMUST00000111558	Transcript	intron_variant	-	-	-	-	-	-	MODIFIER	-	-1	-	SNV	Ablim1	MGI	-	protein_coding	ENSMUSP00000107183	-	-	-	-	-
rs48459129	19:57123960	T	ENSMUSG00000025085	ENSMUST00000111546	Transcript	intron_variant	-	-	-	-	-	-	MODIFIER	-	-1	-	SNV	Ablim1	MGI	-	protein_coding	ENSMUSP00000107172	-	-	-	-	-
rs48459129	19:57123960	T	ENSMUSG00000025085	ENSMUST00000133782	Transcript	intron_variant,non_coding_transcript_variant	-	-	-	-	-	-	MODIFIER	-	-1	-	SNV	Ablim1	MGI	-	retained_intron	-	-	-	-	-	-
rs48459129	19:57123960	T	ENSMUSG00000025085	ENSMUST00000134430	Transcript	intron_variant,non_coding_transcript_variant	-	-	-	-	-	-	MODIFIER	-	-1	-	SNV	Ablim1	MGI	-	processed_transcript	-	-	-	-	-	-
rs48459129	19:57123960	T	ENSMUSG00000025085	ENSMUST00000150425	Transcript	upstream_gene_variant	-	-	-	-	-	-	MODIFIER	4936	-1	-	SNV	Ablim1	MGI	-	processed_transcript	-	-	-	-	-	-
rs48459129	19:57123960	T	ENSMUSG00000025085	ENSMUST00000156316	Transcript	intron_variant,non_coding_transcript_variant	-	-	-	-	-	-	MODIFIER	-	-1	-	SNV	Ablim1	MGI	-	retained_intron	-	-	-	-	-	-
rs48459129	19:57123960	T	ENSMUSG00000025085	ENSMUST00000111559	Transcript	intron_variant	-	-	-	-	-	-	MODIFIER	-	-1	-	SNV	Ablim1	MGI	-	protein_coding	ENSMUSP00000107184	-	-	-	-	-
rs48503111	13:89421622	C	-	-	-	intergenic_variant	-	-	-	-	-	-	MODIFIER	-	-	-	SNV	-	-	-	-	-	-	-	-	-	-
rs48585401	13:89408376	C	-	-	-	intergenic_variant	-	-	-	-	-	-	MODIFIER	-	-	-	SNV	-	-	-	-	-	-	-	-	-	-
rs48597112	19:57050515	T	ENSMUSG00000025085	ENSMUST00000079360	Transcript	intron_variant	-	-	-	-	-	-	MODIFIER	-	-1	-	SNV	Ablim1	MGI	-	protein_coding	ENSMUSP00000078336	-	-	-	-	-
rs48597112	19:57050515	T	ENSMUSG00000025085	ENSMUST00000099294	Transcript	intron_variant	-	-	-	-	-	-	MODIFIER	-	-1	-	SNV	Ablim1	MGI	-	protein_coding	ENSMUSP00000096897	-	-	-	-	-
rs48597112	19:57050515	T	ENSMUSG00000025085	ENSMUST00000104902	Transcript	intron_variant	-	-	-	-	-	-	MODIFIER	-	-1	-	SNV	Ablim1	MGI	-	protein_coding	ENSMUSP00000127818	-	-	-	-	-
rs48597112	19:57050515	T	ENSMUSG00000025085	ENSMUST00000111528	Transcript	intron_variant	-	-	-	-	-	-	MODIFIER	-	-1	-	SNV	Ablim1	MGI	-	protein_coding	ENSMUSP00000107153	-	-	-	-	-
rs48597112	19:57050515	T	ENSMUSG00000025085	ENSMUST00000111529	Transcript	intron_variant	-	-	-	-	-	-	MODIFIER	-	-1	-	SNV	Ablim1	MGI	-	protein_coding	ENSMUSP00000107154	-	-	-	-	-
rs48597112	19:57050515	T	ENSMUSG00000025085	ENSMUST00000111544	Transcript	intron_variant	-	-	-	-	-	-	MODIFIER	-	-1	-	SNV	Ablim1	MGI	-	protein_coding	ENSMUSP00000107169	-	-	-	-	-
rs48597112	19:57050515	T	ENSMUSG00000025085	ENSMUST00000111526	Transcript	intron_variant	-	-	-	-	-	-	MODIFIER	-	-1	-	SNV	Ablim1	MGI	-	protein_coding	ENSMUSP00000107151	-	-	-	-	-
rs48597112	19:57050515	T	ENSMUSG00000025085	ENSMUST00000111550	Transcript	intron_variant	-	-	-	-	-	-	MODIFIER	-	-1	-	SNV	Ablim1	MGI	-	protein_coding	ENSMUSP00000107175	-	-	-	-	-
rs48597112	19:57050515	T	ENSMUSG00000025085	ENSMUST00000111555	Transcript	intron_variant	-	-	-	-	-	-	MODIFIER	-	-1	-	SNV	Ablim1	MGI	-	protein_coding	ENSMUSP00000107180	-	-	-	-	-
rs48597112	19:57050515	T	ENSMUSG00000025085	ENSMUST00000111558	Transcript	intron_variant	-	-	-	-	-	-	MODIFIER	-	-1	-	SNV	Ablim1	MGI	-	protein_coding	ENSMUSP00000107183	-	-	-	-	-
rs48597112	19:57050515	T	ENSMUSG00000025085	ENSMUST00000111546	Transcript	intron_variant	-	-	-	-	-	-	MODIFIER	-	-1	-	SNV	Ablim1	MGI	-	protein_coding	ENSMUSP00000107172	-	-	-	-	-
rs48597112	19:57050515	T	ENSMUSG00000025085	ENSMUST00000137389	Transcript	upstream_gene_variant	-	-	-	-	-	-	MODIFIER	3277	-1	-	SNV	Ablim1	MGI	-	processed_transcript	-	-	-	-	-	-
rs48597112	19:57050515	T	ENSMUSG00000025085	ENSMUST00000156316	Transcript	intron_variant,non_coding_transcript_variant	-	-	-	-	-	-	MODIFIER	-	-1	-	SNV	Ablim1	MGI	-	retained_intron	-	-	-	-	-	-
rs48597112	19:57050515	T	ENSMUSG00000025085	ENSMUST00000111559	Transcript	intron_variant	-	-	-	-	-	-	MODIFIER	-	-1	-	SNV	Ablim1	MGI	-	protein_coding	ENSMUSP00000107184	-	-	-	-	-
rs48616687	19:57091829	T	ENSMUSG00000025085	ENSMUST00000079360	Transcript	intron_variant	-	-	-	-	-	-	MODIFIER	-	-1	-	SNV	Ablim1	MGI	-	protein_coding	ENSMUSP00000078336	-	-	-	-	-
rs48616687	19:57091829	T	ENSMUSG00000025085	ENSMUST00000099294	Transcript	intron_variant	-	-	-	-	-	-	MODIFIER	-	-1	-	SNV	Ablim1	MGI	-	protein_coding	ENSMUSP00000096897	-	-	-	-	-
rs48616687	19:57091829	T	ENSMUSG00000025085	ENSMUST00000111526	Transcript	intron_variant	-	-	-	-	-	-	MODIFIER	-	-1	-	SNV	Ablim1	MGI	-	protein_coding	ENSMUSP00000107151	-	-	-	-	-
rs48616687	19:57091829	T	ENSMUSG00000025085	ENSMUST00000111528	Transcript	intron_variant	-	-	-	-	-	-	MODIFIER	-	-1	-	SNV	Ablim1	MGI	-	protein_coding	ENSMUSP00000107153	-	-	-	-	-
rs48616687	19:57091829	T	ENSMUSG00000025085	ENSMUST00000111529	Transcript	intron_variant	-	-	-	-	-	-	MODIFIER	-	-1	-	SNV	Ablim1	MGI	-	protein_coding	ENSMUSP00000107154	-	-	-	-	-
rs48616687	19:57091829	T	ENSMUSG00000025085	ENSMUST00000104902	Transcript	intron_variant	-	-	-	-	-	-	MODIFIER	-	-1	-	SNV	Ablim1	MGI	-	protein_coding	ENSMUSP00000127818	-	-	-	-	-
rs48616687	19:57091829	T	ENSMUSG00000025085	ENSMUST00000111546	Transcript	intron_variant	-	-	-	-	-	-	MODIFIER	-	-1	-	SNV	Ablim1	MGI	-	protein_coding	ENSMUSP00000107172	-	-	-	-	-
rs48616687	19:57091829	T	ENSMUSG00000025085	ENSMUST00000111550	Transcript	intron_variant	-	-	-	-	-	-	MODIFIER	-	-1	-	SNV	Ablim1	MGI	-	protein_coding	ENSMUSP00000107175	-	-	-	-	-
rs48616687	19:57091829	T	ENSMUSG00000025085	ENSMUST00000111555	Transcript	intron_variant	-	-	-	-	-	-	MODIFIER	-	-1	-	SNV	Ablim1	MGI	-	protein_coding	ENSMUSP00000107180	-	-	-	-	-
rs48616687	19:57091829	T	ENSMUSG00000025085	ENSMUST00000111544	Transcript	intron_variant	-	-	-	-	-	-	MODIFIER	-	-1	-	SNV	Ablim1	MGI	-	protein_coding	ENSMUSP00000107169	-	-	-	-	-
rs48616687	19:57091829	T	ENSMUSG00000025085	ENSMUST00000111559	Transcript	intron_variant	-	-	-	-	-	-	MODIFIER	-	-1	-	SNV	Ablim1	MGI	-	protein_coding	ENSMUSP00000107184	-	-	-	-	-
rs48616687	19:57091829	T	ENSMUSG00000025085	ENSMUST00000133782	Transcript	intron_variant,non_coding_transcript_variant	-	-	-	-	-	-	MODIFIER	-	-1	-	SNV	Ablim1	MGI	-	retained_intron	-	-	-	-	-	-
rs48616687	19:57091829	T	ENSMUSG00000025085	ENSMUST00000134430	Transcript	intron_variant,non_coding_transcript_variant	-	-	-	-	-	-	MODIFIER	-	-1	-	SNV	Ablim1	MGI	-	processed_transcript	-	-	-	-	-	-
rs48616687	19:57091829	T	ENSMUSG00000025085	ENSMUST00000156316	Transcript	intron_variant,non_coding_transcript_variant	-	-	-	-	-	-	MODIFIER	-	-1	-	SNV	Ablim1	MGI	-	retained_intron	-	-	-	-	-	-
rs48616687	19:57091829	T	-	ENSMUSR00000618696	RegulatoryFeature	regulatory_region_variant	-	-	-	-	-	-	MODIFIER	-	-	-	SNV	-	-	-	enhancer	-	-	-	-	-	-
rs48616687	19:57091829	T	ENSMUSG00000025085	ENSMUST00000111558	Transcript	intron_variant	-	-	-	-	-	-	MODIFIER	-	-1	-	SNV	Ablim1	MGI	-	protein_coding	ENSMUSP00000107183	-	-	-	-	-
rs48670211	19:57051242	A	ENSMUSG00000025085	ENSMUST00000079360	Transcript	splice_region_variant,intron_variant	-	-	-	-	-	-	LOW	-	-1	-	SNV	Ablim1	MGI	-	protein_coding	ENSMUSP00000078336	-	-	-	-	-
rs48670211	19:57051242	A	ENSMUSG00000025085	ENSMUST00000099294	Transcript	splice_region_variant,intron_variant	-	-	-	-	-	-	LOW	-	-1	-	SNV	Ablim1	MGI	-	protein_coding	ENSMUSP00000096897	-	-	-	-	-
rs48670211	19:57051242	A	ENSMUSG00000025085	ENSMUST00000111526	Transcript	intron_variant	-	-	-	-	-	-	MODIFIER	-	-1	-	SNV	Ablim1	MGI	-	protein_coding	ENSMUSP00000107151	-	-	-	-	-
rs48670211	19:57051242	A	ENSMUSG00000025085	ENSMUST00000111528	Transcript	intron_variant	-	-	-	-	-	-	MODIFIER	-	-1	-	SNV	Ablim1	MGI	-	protein_coding	ENSMUSP00000107153	-	-	-	-	-
rs48670211	19:57051242	A	ENSMUSG00000025085	ENSMUST00000111529	Transcript	intron_variant	-	-	-	-	-	-	MODIFIER	-	-1	-	SNV	Ablim1	MGI	-	protein_coding	ENSMUSP00000107154	-	-	-	-	-
rs48670211	19:57051242	A	ENSMUSG00000025085	ENSMUST00000104902	Transcript	splice_region_variant,intron_variant	-	-	-	-	-	-	LOW	-	-1	-	SNV	Ablim1	MGI	-	protein_coding	ENSMUSP00000127818	-	-	-	-	-
rs48670211	19:57051242	A	ENSMUSG00000025085	ENSMUST00000111546	Transcript	splice_region_variant,intron_variant	-	-	-	-	-	-	LOW	-	-1	-	SNV	Ablim1	MGI	-	protein_coding	ENSMUSP00000107172	-	-	-	-	-
rs48670211	19:57051242	A	ENSMUSG00000025085	ENSMUST00000111550	Transcript	splice_region_variant,intron_variant	-	-	-	-	-	-	LOW	-	-1	-	SNV	Ablim1	MGI	-	protein_coding	ENSMUSP00000107175	-	-	-	-	-
rs48670211	19:57051242	A	ENSMUSG00000025085	ENSMUST00000111555	Transcript	splice_region_variant,intron_variant	-	-	-	-	-	-	LOW	-	-1	-	SNV	Ablim1	MGI	-	protein_coding	ENSMUSP00000107180	-	-	-	-	-
rs48670211	19:57051242	A	ENSMUSG00000025085	ENSMUST00000111558	Transcript	splice_region_variant,intron_variant	-	-	-	-	-	-	LOW	-	-1	-	SNV	Ablim1	MGI	-	protein_coding	ENSMUSP00000107183	-	-	-	-	-
rs48670211	19:57051242	A	ENSMUSG00000025085	ENSMUST00000111559	Transcript	splice_region_variant,intron_variant	-	-	-	-	-	-	LOW	-	-1	-	SNV	Ablim1	MGI	-	protein_coding	ENSMUSP00000107184	-	-	-	-	-
rs48670211	19:57051242	A	ENSMUSG00000025085	ENSMUST00000137389	Transcript	upstream_gene_variant	-	-	-	-	-	-	MODIFIER	4004	-1	-	SNV	Ablim1	MGI	-	processed_transcript	-	-	-	-	-	-
rs48670211	19:57051242	A	ENSMUSG00000025085	ENSMUST00000156316	Transcript	intron_variant,non_coding_transcript_variant	-	-	-	-	-	-	MODIFIER	-	-1	-	SNV	Ablim1	MGI	-	retained_intron	-	-	-	-	-	-
rs48670211	19:57051242	A	ENSMUSG00000025085	ENSMUST00000111544	Transcript	intron_variant	-	-	-	-	-	-	MODIFIER	-	-1	-	SNV	Ablim1	MGI	-	protein_coding	ENSMUSP00000107169	-	-	-	-	-
rs48672348	19:57033245	T	ENSMUSG00000025085	ENSMUST00000099294	Transcript	downstream_gene_variant	-	-	-	-	-	-	MODIFIER	29	-1	-	SNV	Ablim1	MGI	-	protein_coding	ENSMUSP00000096897	-	-	-	-	-
rs48672348	19:57033245	T	ENSMUSG00000025085	ENSMUST00000104902	Transcript	downstream_gene_variant	-	-	-	-	-	-	MODIFIER	22	-1	-	SNV	Ablim1	MGI	-	protein_coding	ENSMUSP00000127818	-	-	-	-	-
rs48672348	19:57033245	T	ENSMUSG00000025085	ENSMUST00000111526	Transcript	downstream_gene_variant	-	-	-	-	-	-	MODIFIER	3234	-1	-	SNV	Ablim1	MGI	-	protein_coding	ENSMUSP00000107151	-	-	-	-	-
rs48672348	19:57033245	T	ENSMUSG00000025085	ENSMUST00000079360	Transcript	3_prime_UTR_variant	6640	-	-	-	-	-	MODIFIER	-	-1	-	SNV	Ablim1	MGI	-	protein_coding	ENSMUSP00000078336	-	-	-	-	-
rs48672348	19:57033245	T	ENSMUSG00000025085	ENSMUST00000111529	Transcript	3_prime_UTR_variant	5572	-	-	-	-	-	MODIFIER	-	-1	-	SNV	Ablim1	MGI	-	protein_coding	ENSMUSP00000107154	-	-	-	-	-
rs48672348	19:57033245	T	ENSMUSG00000025085	ENSMUST00000111544	Transcript	downstream_gene_variant	-	-	-	-	-	-	MODIFIER	3937	-1	-	SNV	Ablim1	MGI	-	protein_coding	ENSMUSP00000107169	-	-	-	-	-
rs48672348	19:57033245	T	ENSMUSG00000025085	ENSMUST00000111546	Transcript	downstream_gene_variant	-	-	-	-	-	-	MODIFIER	3895	-1	-	SNV	Ablim1	MGI	-	protein_coding	ENSMUSP00000107172	-	-	-	-	-
rs48672348	19:57033245	T	ENSMUSG00000025085	ENSMUST00000111528	Transcript	downstream_gene_variant	-	-	-	-	-	-	MODIFIER	3173	-1	-	SNV	Ablim1	MGI	-	protein_coding	ENSMUSP00000107153	-	-	-	-	-
rs48672348	19:57033245	T	ENSMUSG00000025085	ENSMUST00000111555	Transcript	downstream_gene_variant	-	-	-	-	-	-	MODIFIER	3759	-1	-	SNV	Ablim1	MGI	-	protein_coding	ENSMUSP00000107180	-	-	-	-	-
rs48672348	19:57033245	T	ENSMUSG00000025085	ENSMUST00000111558	Transcript	downstream_gene_variant	-	-	-	-	-	-	MODIFIER	3721	-1	-	SNV	Ablim1	MGI	-	protein_coding	ENSMUSP00000107183	-	-	-	-	-
rs48672348	19:57033245	T	ENSMUSG00000025085	ENSMUST00000111559	Transcript	downstream_gene_variant	-	-	-	-	-	-	MODIFIER	3038	-1	-	SNV	Ablim1	MGI	-	protein_coding	ENSMUSP00000107184	-	-	-	-	-
rs48672348	19:57033245	T	ENSMUSG00000025085	ENSMUST00000156316	Transcript	downstream_gene_variant	-	-	-	-	-	-	MODIFIER	4006	-1	-	SNV	Ablim1	MGI	-	retained_intron	-	-	-	-	-	-
rs48672348	19:57033245	T	ENSMUSG00000025085	ENSMUST00000111550	Transcript	downstream_gene_variant	-	-	-	-	-	-	MODIFIER	3439	-1	-	SNV	Ablim1	MGI	-	protein_coding	ENSMUSP00000107175	-	-	-	-	-
rs48677065	19:57175449	C	ENSMUSG00000025085	ENSMUST00000079360	Transcript	intron_variant	-	-	-	-	-	-	MODIFIER	-	-1	-	SNV	Ablim1	MGI	-	protein_coding	ENSMUSP00000078336	-	-	-	-	-
rs48677065	19:57175449	C	ENSMUSG00000025085	ENSMUST00000099294	Transcript	intron_variant	-	-	-	-	-	-	MODIFIER	-	-1	-	SNV	Ablim1	MGI	-	protein_coding	ENSMUSP00000096897	-	-	-	-	-
rs48677065	19:57175449	C	ENSMUSG00000025085	ENSMUST00000111524	Transcript	intron_variant	-	-	-	-	-	-	MODIFIER	-	-1	-	SNV	Ablim1	MGI	-	protein_coding	ENSMUSP00000107149	-	-	-	-	-
rs48677065	19:57175449	C	ENSMUSG00000025085	ENSMUST00000111546	Transcript	intron_variant	-	-	-	-	-	-	MODIFIER	-	-1	-	SNV	Ablim1	MGI	-	protein_coding	ENSMUSP00000107172	-	-	-	-	-
rs48677065	19:57175449	C	ENSMUSG00000025085	ENSMUST00000111550	Transcript	intron_variant	-	-	-	-	-	-	MODIFIER	-	-1	-	SNV	Ablim1	MGI	-	protein_coding	ENSMUSP00000107175	-	-	-	-	-
rs48677065	19:57175449	C	ENSMUSG00000025085	ENSMUST00000111555	Transcript	intron_variant	-	-	-	-	-	-	MODIFIER	-	-1	-	SNV	Ablim1	MGI	-	protein_coding	ENSMUSP00000107180	-	-	-	-	-
rs48677065	19:57175449	C	ENSMUSG00000025085	ENSMUST00000111544	Transcript	intron_variant	-	-	-	-	-	-	MODIFIER	-	-1	-	SNV	Ablim1	MGI	-	protein_coding	ENSMUSP00000107169	-	-	-	-	-
rs48677065	19:57175449	C	ENSMUSG00000025085	ENSMUST00000111559	Transcript	intron_variant	-	-	-	-	-	-	MODIFIER	-	-1	-	SNV	Ablim1	MGI	-	protein_coding	ENSMUSP00000107184	-	-	-	-	-
rs48677065	19:57175449	C	ENSMUSG00000025085	ENSMUST00000133369	Transcript	intron_variant	-	-	-	-	-	-	MODIFIER	-	-1	cds_start_NF,cds_end_NF	SNV	Ablim1	MGI	-	protein_coding	ENSMUSP00000117798	-	-	-	-	-
rs48677065	19:57175449	C	ENSMUSG00000025085	ENSMUST00000156316	Transcript	intron_variant,non_coding_transcript_variant	-	-	-	-	-	-	MODIFIER	-	-1	-	SNV	Ablim1	MGI	-	retained_intron	-	-	-	-	-	-
rs48677065	19:57175449	C	-	ENSMUSR00000384464	RegulatoryFeature	regulatory_region_variant	-	-	-	-	-	-	MODIFIER	-	-	-	SNV	-	-	-	promoter_flanking_region	-	-	-	-	-	-
rs48677065	19:57175449	C	ENSMUSG00000025085	ENSMUST00000111558	Transcript	intron_variant	-	-	-	-	-	-	MODIFIER	-	-1	-	SNV	Ablim1	MGI	-	protein_coding	ENSMUSP00000107183	-	-	-	-	-
rs48727027	19:57033042	T	ENSMUSG00000025085	ENSMUST00000079360	Transcript	3_prime_UTR_variant	6843	-	-	-	-	-	MODIFIER	-	-1	-	SNV	Ablim1	MGI	-	protein_coding	ENSMUSP00000078336	-	-	-	-	-
rs48727027	19:57033042	T	ENSMUSG00000025085	ENSMUST00000099294	Transcript	downstream_gene_variant	-	-	-	-	-	-	MODIFIER	232	-1	-	SNV	Ablim1	MGI	-	protein_coding	ENSMUSP00000096897	-	-	-	-	-
rs48727027	19:57033042	T	ENSMUSG00000025085	ENSMUST00000104902	Transcript	downstream_gene_variant	-	-	-	-	-	-	MODIFIER	225	-1	-	SNV	Ablim1	MGI	-	protein_coding	ENSMUSP00000127818	-	-	-	-	-
rs48727027	19:57033042	T	ENSMUSG00000025085	ENSMUST00000111528	Transcript	downstream_gene_variant	-	-	-	-	-	-	MODIFIER	3376	-1	-	SNV	Ablim1	MGI	-	protein_coding	ENSMUSP00000107153	-	-	-	-	-
rs48727027	19:57033042	T	ENSMUSG00000025085	ENSMUST00000111529	Transcript	3_prime_UTR_variant	5775	-	-	-	-	-	MODIFIER	-	-1	-	SNV	Ablim1	MGI	-	protein_coding	ENSMUSP00000107154	-	-	-	-	-
rs48727027	19:57033042	T	ENSMUSG00000025085	ENSMUST00000111544	Transcript	downstream_gene_variant	-	-	-	-	-	-	MODIFIER	4140	-1	-	SNV	Ablim1	MGI	-	protein_coding	ENSMUSP00000107169	-	-	-	-	-
rs48727027	19:57033042	T	ENSMUSG00000025085	ENSMUST00000111526	Transcript	downstream_gene_variant	-	-	-	-	-	-	MODIFIER	3437	-1	-	SNV	Ablim1	MGI	-	protein_coding	ENSMUSP00000107151	-	-	-	-	-
rs48727027	19:57033042	T	ENSMUSG00000025085	ENSMUST00000111550	Transcript	downstream_gene_variant	-	-	-	-	-	-	MODIFIER	3642	-1	-	SNV	Ablim1	MGI	-	protein_coding	ENSMUSP00000107175	-	-	-	-	-
rs48727027	19:57033042	T	ENSMUSG00000025085	ENSMUST00000111555	Transcript	downstream_gene_variant	-	-	-	-	-	-	MODIFIER	3962	-1	-	SNV	Ablim1	MGI	-	protein_coding	ENSMUSP00000107180	-	-	-	-	-
rs48727027	19:57033042	T	ENSMUSG00000025085	ENSMUST00000111558	Transcript	downstream_gene_variant	-	-	-	-	-	-	MODIFIER	3924	-1	-	SNV	Ablim1	MGI	-	protein_coding	ENSMUSP00000107183	-	-	-	-	-
rs48727027	19:57033042	T	ENSMUSG00000025085	ENSMUST00000111559	Transcript	downstream_gene_variant	-	-	-	-	-	-	MODIFIER	3241	-1	-	SNV	Ablim1	MGI	-	protein_coding	ENSMUSP00000107184	-	-	-	-	-
rs48727027	19:57033042	T	ENSMUSG00000025085	ENSMUST00000156316	Transcript	downstream_gene_variant	-	-	-	-	-	-	MODIFIER	4209	-1	-	SNV	Ablim1	MGI	-	retained_intron	-	-	-	-	-	-
rs48727027	19:57033042	T	ENSMUSG00000025085	ENSMUST00000111546	Transcript	downstream_gene_variant	-	-	-	-	-	-	MODIFIER	4098	-1	-	SNV	Ablim1	MGI	-	protein_coding	ENSMUSP00000107172	-	-	-	-	-
rs48760105	13:85885475	C	-	-	-	intergenic_variant	-	-	-	-	-	-	MODIFIER	-	-	-	SNV	-	-	-	-	-	-	-	-	-	-
rs48798677	13:82305898	G	-	-	-	intergenic_variant	-	-	-	-	-	-	MODIFIER	-	-	-	SNV	-	-	-	-	-	-	-	-	-	-
rs48924677	19:57030347	A	ENSMUSG00000025085	ENSMUST00000079360	Transcript	downstream_gene_variant	-	-	-	-	-	-	MODIFIER	2386	-1	-	SNV	Ablim1	MGI	-	protein_coding	ENSMUSP00000078336	-	-	-	-	-
rs48924677	19:57030347	A	ENSMUSG00000025085	ENSMUST00000099294	Transcript	downstream_gene_variant	-	-	-	-	-	-	MODIFIER	2927	-1	-	SNV	Ablim1	MGI	-	protein_coding	ENSMUSP00000096897	-	-	-	-	-
rs48924677	19:57030347	A	ENSMUSG00000025085	ENSMUST00000104902	Transcript	downstream_gene_variant	-	-	-	-	-	-	MODIFIER	2920	-1	-	SNV	Ablim1	MGI	-	protein_coding	ENSMUSP00000127818	-	-	-	-	-
rs48924677	19:57030347	A	ENSMUSG00000025085	ENSMUST00000111529	Transcript	downstream_gene_variant	-	-	-	-	-	-	MODIFIER	2543	-1	-	SNV	Ablim1	MGI	-	protein_coding	ENSMUSP00000107154	-	-	-	-	-
rs48931872	19:57080186	G	ENSMUSG00000025085	ENSMUST00000079360	Transcript	intron_variant	-	-	-	-	-	-	MODIFIER	-	-1	-	SNV	Ablim1	MGI	-	protein_coding	ENSMUSP00000078336	-	-	-	-	-
rs48931872	19:57080186	G	ENSMUSG00000025085	ENSMUST00000104902	Transcript	intron_variant	-	-	-	-	-	-	MODIFIER	-	-1	-	SNV	Ablim1	MGI	-	protein_coding	ENSMUSP00000127818	-	-	-	-	-
rs48931872	19:57080186	G	ENSMUSG00000025085	ENSMUST00000111526	Transcript	intron_variant	-	-	-	-	-	-	MODIFIER	-	-1	-	SNV	Ablim1	MGI	-	protein_coding	ENSMUSP00000107151	-	-	-	-	-
rs48931872	19:57080186	G	ENSMUSG00000025085	ENSMUST00000111528	Transcript	intron_variant	-	-	-	-	-	-	MODIFIER	-	-1	-	SNV	Ablim1	MGI	-	protein_coding	ENSMUSP00000107153	-	-	-	-	-
rs48931872	19:57080186	G	ENSMUSG00000025085	ENSMUST00000099294	Transcript	intron_variant	-	-	-	-	-	-	MODIFIER	-	-1	-	SNV	Ablim1	MGI	-	protein_coding	ENSMUSP00000096897	-	-	-	-	-
rs48931872	19:57080186	G	ENSMUSG00000025085	ENSMUST00000111544	Transcript	intron_variant	-	-	-	-	-	-	MODIFIER	-	-1	-	SNV	Ablim1	MGI	-	protein_coding	ENSMUSP00000107169	-	-	-	-	-
rs48931872	19:57080186	G	ENSMUSG00000025085	ENSMUST00000111546	Transcript	intron_variant	-	-	-	-	-	-	MODIFIER	-	-1	-	SNV	Ablim1	MGI	-	protein_coding	ENSMUSP00000107172	-	-	-	-	-
rs48931872	19:57080186	G	ENSMUSG00000025085	ENSMUST00000111550	Transcript	intron_variant	-	-	-	-	-	-	MODIFIER	-	-1	-	SNV	Ablim1	MGI	-	protein_coding	ENSMUSP00000107175	-	-	-	-	-
rs48931872	19:57080186	G	ENSMUSG00000025085	ENSMUST00000111529	Transcript	intron_variant	-	-	-	-	-	-	MODIFIER	-	-1	-	SNV	Ablim1	MGI	-	protein_coding	ENSMUSP00000107154	-	-	-	-	-
rs48931872	19:57080186	G	ENSMUSG00000025085	ENSMUST00000111558	Transcript	intron_variant	-	-	-	-	-	-	MODIFIER	-	-1	-	SNV	Ablim1	MGI	-	protein_coding	ENSMUSP00000107183	-	-	-	-	-
rs48931872	19:57080186	G	ENSMUSG00000025085	ENSMUST00000111559	Transcript	intron_variant	-	-	-	-	-	-	MODIFIER	-	-1	-	SNV	Ablim1	MGI	-	protein_coding	ENSMUSP00000107184	-	-	-	-	-
rs48931872	19:57080186	G	ENSMUSG00000025085	ENSMUST00000133782	Transcript	intron_variant,non_coding_transcript_variant	-	-	-	-	-	-	MODIFIER	-	-1	-	SNV	Ablim1	MGI	-	retained_intron	-	-	-	-	-	-
rs48931872	19:57080186	G	ENSMUSG00000025085	ENSMUST00000134430	Transcript	intron_variant,non_coding_transcript_variant	-	-	-	-	-	-	MODIFIER	-	-1	-	SNV	Ablim1	MGI	-	processed_transcript	-	-	-	-	-	-
rs48931872	19:57080186	G	ENSMUSG00000025085	ENSMUST00000156316	Transcript	intron_variant,non_coding_transcript_variant	-	-	-	-	-	-	MODIFIER	-	-1	-	SNV	Ablim1	MGI	-	retained_intron	-	-	-	-	-	-
rs48931872	19:57080186	G	-	ENSMUSR00000384421	RegulatoryFeature	regulatory_region_variant	-	-	-	-	-	-	MODIFIER	-	-	-	SNV	-	-	-	promoter_flanking_region	-	-	-	-	-	-
rs48931872	19:57080186	G	ENSMUSG00000025085	ENSMUST00000111555	Transcript	intron_variant	-	-	-	-	-	-	MODIFIER	-	-1	-	SNV	Ablim1	MGI	-	protein_coding	ENSMUSP00000107180	-	-	-	-	-
rs48961872	13:85960707	A	-	-	-	intergenic_variant	-	-	-	-	-	-	MODIFIER	-	-	-	SNV	-	-	-	-	-	-	-	-	-	-
rs49033383	13:85828141	T	-	-	-	intergenic_variant	-	-	-	-	-	-	MODIFIER	-	-	-	SNV	-	-	-	-	-	-	-	-	-	-
rs49117295	19:57051817	T	ENSMUSG00000025085	ENSMUST00000099294	Transcript	intron_variant	-	-	-	-	-	-	MODIFIER	-	-1	-	SNV	Ablim1	MGI	-	protein_coding	ENSMUSP00000096897	-	-	-	-	-
rs49117295	19:57051817	T	ENSMUSG00000025085	ENSMUST00000104902	Transcript	intron_variant	-	-	-	-	-	-	MODIFIER	-	-1	-	SNV	Ablim1	MGI	-	protein_coding	ENSMUSP00000127818	-	-	-	-	-
rs49117295	19:57051817	T	ENSMUSG00000025085	ENSMUST00000111526	Transcript	intron_variant	-	-	-	-	-	-	MODIFIER	-	-1	-	SNV	Ablim1	MGI	-	protein_coding	ENSMUSP00000107151	-	-	-	-	-
rs49117295	19:57051817	T	ENSMUSG00000025085	ENSMUST00000111528	Transcript	intron_variant	-	-	-	-	-	-	MODIFIER	-	-1	-	SNV	Ablim1	MGI	-	protein_coding	ENSMUSP00000107153	-	-	-	-	-
rs49117295	19:57051817	T	ENSMUSG00000025085	ENSMUST00000111529	Transcript	intron_variant	-	-	-	-	-	-	MODIFIER	-	-1	-	SNV	Ablim1	MGI	-	protein_coding	ENSMUSP00000107154	-	-	-	-	-
rs49117295	19:57051817	T	ENSMUSG00000025085	ENSMUST00000111544	Transcript	intron_variant	-	-	-	-	-	-	MODIFIER	-	-1	-	SNV	Ablim1	MGI	-	protein_coding	ENSMUSP00000107169	-	-	-	-	-
rs49117295	19:57051817	T	ENSMUSG00000025085	ENSMUST00000111546	Transcript	intron_variant	-	-	-	-	-	-	MODIFIER	-	-1	-	SNV	Ablim1	MGI	-	protein_coding	ENSMUSP00000107172	-	-	-	-	-
rs49117295	19:57051817	T	ENSMUSG00000025085	ENSMUST00000111550	Transcript	intron_variant	-	-	-	-	-	-	MODIFIER	-	-1	-	SNV	Ablim1	MGI	-	protein_coding	ENSMUSP00000107175	-	-	-	-	-
rs49117295	19:57051817	T	ENSMUSG00000025085	ENSMUST00000111555	Transcript	intron_variant	-	-	-	-	-	-	MODIFIER	-	-1	-	SNV	Ablim1	MGI	-	protein_coding	ENSMUSP00000107180	-	-	-	-	-
rs49117295	19:57051817	T	ENSMUSG00000025085	ENSMUST00000111558	Transcript	intron_variant	-	-	-	-	-	-	MODIFIER	-	-1	-	SNV	Ablim1	MGI	-	protein_coding	ENSMUSP00000107183	-	-	-	-	-
rs49117295	19:57051817	T	ENSMUSG00000025085	ENSMUST00000111559	Transcript	intron_variant	-	-	-	-	-	-	MODIFIER	-	-1	-	SNV	Ablim1	MGI	-	protein_coding	ENSMUSP00000107184	-	-	-	-	-
rs49117295	19:57051817	T	ENSMUSG00000025085	ENSMUST00000137389	Transcript	upstream_gene_variant	-	-	-	-	-	-	MODIFIER	4579	-1	-	SNV	Ablim1	MGI	-	processed_transcript	-	-	-	-	-	-
rs49117295	19:57051817	T	ENSMUSG00000025085	ENSMUST00000156316	Transcript	intron_variant,non_coding_transcript_variant	-	-	-	-	-	-	MODIFIER	-	-1	-	SNV	Ablim1	MGI	-	retained_intron	-	-	-	-	-	-
rs49117295	19:57051817	T	ENSMUSG00000025085	ENSMUST00000079360	Transcript	intron_variant	-	-	-	-	-	-	MODIFIER	-	-1	-	SNV	Ablim1	MGI	-	protein_coding	ENSMUSP00000078336	-	-	-	-	-
rs49193349	13:82493839	C	-	-	-	intergenic_variant	-	-	-	-	-	-	MODIFIER	-	-	-	SNV	-	-	-	-	-	-	-	-	-	-
rs49203348	19:57028445	T	ENSMUSG00000025085	ENSMUST00000079360	Transcript	downstream_gene_variant	-	-	-	-	-	-	MODIFIER	4288	-1	-	SNV	Ablim1	MGI	-	protein_coding	ENSMUSP00000078336	-	-	-	-	-
rs49203348	19:57028445	T	ENSMUSG00000025085	ENSMUST00000099294	Transcript	downstream_gene_variant	-	-	-	-	-	-	MODIFIER	4829	-1	-	SNV	Ablim1	MGI	-	protein_coding	ENSMUSP00000096897	-	-	-	-	-
rs49203348	19:57028445	T	ENSMUSG00000025085	ENSMUST00000111529	Transcript	downstream_gene_variant	-	-	-	-	-	-	MODIFIER	4445	-1	-	SNV	Ablim1	MGI	-	protein_coding	ENSMUSP00000107154	-	-	-	-	-
rs49203348	19:57028445	T	-	ENSMUSR00000618672	RegulatoryFeature	regulatory_region_variant	-	-	-	-	-	-	MODIFIER	-	-	-	SNV	-	-	-	enhancer	-	-	-	-	-	-
rs49203348	19:57028445	T	-	ENSMUSR00000618673	RegulatoryFeature	regulatory_region_variant	-	-	-	-	-	-	MODIFIER	-	-	-	SNV	-	-	-	CTCF_binding_site	-	-	-	-	-	-
rs49203348	19:57028445	T	ENSMUSG00000025085	ENSMUST00000104902	Transcript	downstream_gene_variant	-	-	-	-	-	-	MODIFIER	4822	-1	-	SNV	Ablim1	MGI	-	protein_coding	ENSMUSP00000127818	-	-	-	-	-
rs49233939	19:57043959	C	ENSMUSG00000025085	ENSMUST00000099294	Transcript	intron_variant	-	-	-	-	-	-	MODIFIER	-	-1	-	SNV	Ablim1	MGI	-	protein_coding	ENSMUSP00000096897	-	-	-	-	-
rs49233939	19:57043959	C	ENSMUSG00000025085	ENSMUST00000104902	Transcript	intron_variant	-	-	-	-	-	-	MODIFIER	-	-1	-	SNV	Ablim1	MGI	-	protein_coding	ENSMUSP00000127818	-	-	-	-	-
rs49233939	19:57043959	C	ENSMUSG00000025085	ENSMUST00000111526	Transcript	intron_variant	-	-	-	-	-	-	MODIFIER	-	-1	-	SNV	Ablim1	MGI	-	protein_coding	ENSMUSP00000107151	-	-	-	-	-
rs49233939	19:57043959	C	ENSMUSG00000025085	ENSMUST00000079360	Transcript	intron_variant	-	-	-	-	-	-	MODIFIER	-	-1	-	SNV	Ablim1	MGI	-	protein_coding	ENSMUSP00000078336	-	-	-	-	-
rs49233939	19:57043959	C	ENSMUSG00000025085	ENSMUST00000111529	Transcript	intron_variant	-	-	-	-	-	-	MODIFIER	-	-1	-	SNV	Ablim1	MGI	-	protein_coding	ENSMUSP00000107154	-	-	-	-	-
rs49233939	19:57043959	C	ENSMUSG00000025085	ENSMUST00000111544	Transcript	intron_variant	-	-	-	-	-	-	MODIFIER	-	-1	-	SNV	Ablim1	MGI	-	protein_coding	ENSMUSP00000107169	-	-	-	-	-
rs49233939	19:57043959	C	ENSMUSG00000025085	ENSMUST00000111546	Transcript	intron_variant	-	-	-	-	-	-	MODIFIER	-	-1	-	SNV	Ablim1	MGI	-	protein_coding	ENSMUSP00000107172	-	-	-	-	-
rs49233939	19:57043959	C	ENSMUSG00000025085	ENSMUST00000111550	Transcript	intron_variant	-	-	-	-	-	-	MODIFIER	-	-1	-	SNV	Ablim1	MGI	-	protein_coding	ENSMUSP00000107175	-	-	-	-	-
rs49233939	19:57043959	C	ENSMUSG00000025085	ENSMUST00000111555	Transcript	intron_variant	-	-	-	-	-	-	MODIFIER	-	-1	-	SNV	Ablim1	MGI	-	protein_coding	ENSMUSP00000107180	-	-	-	-	-
rs49233939	19:57043959	C	ENSMUSG00000025085	ENSMUST00000111558	Transcript	intron_variant	-	-	-	-	-	-	MODIFIER	-	-1	-	SNV	Ablim1	MGI	-	protein_coding	ENSMUSP00000107183	-	-	-	-	-
rs49233939	19:57043959	C	ENSMUSG00000025085	ENSMUST00000111559	Transcript	intron_variant	-	-	-	-	-	-	MODIFIER	-	-1	-	SNV	Ablim1	MGI	-	protein_coding	ENSMUSP00000107184	-	-	-	-	-
rs49233939	19:57043959	C	ENSMUSG00000025085	ENSMUST00000127198	Transcript	intron_variant,non_coding_transcript_variant	-	-	-	-	-	-	MODIFIER	-	-1	-	SNV	Ablim1	MGI	-	retained_intron	-	-	-	-	-	-
rs49233939	19:57043959	C	ENSMUSG00000025085	ENSMUST00000137389	Transcript	intron_variant,non_coding_transcript_variant	-	-	-	-	-	-	MODIFIER	-	-1	-	SNV	Ablim1	MGI	-	processed_transcript	-	-	-	-	-	-
rs49233939	19:57043959	C	ENSMUSG00000025085	ENSMUST00000156316	Transcript	intron_variant,non_coding_transcript_variant	-	-	-	-	-	-	MODIFIER	-	-1	-	SNV	Ablim1	MGI	-	retained_intron	-	-	-	-	-	-
rs49233939	19:57043959	C	ENSMUSG00000025085	ENSMUST00000111528	Transcript	intron_variant	-	-	-	-	-	-	MODIFIER	-	-1	-	SNV	Ablim1	MGI	-	protein_coding	ENSMUSP00000107153	-	-	-	-	-
rs49253056	19:57174831	T	ENSMUSG00000025085	ENSMUST00000079360	Transcript	intron_variant	-	-	-	-	-	-	MODIFIER	-	-1	-	SNV	Ablim1	MGI	-	protein_coding	ENSMUSP00000078336	-	-	-	-	-
rs49253056	19:57174831	T	ENSMUSG00000025085	ENSMUST00000099294	Transcript	intron_variant	-	-	-	-	-	-	MODIFIER	-	-1	-	SNV	Ablim1	MGI	-	protein_coding	ENSMUSP00000096897	-	-	-	-	-
rs49253056	19:57174831	T	ENSMUSG00000025085	ENSMUST00000111524	Transcript	intron_variant	-	-	-	-	-	-	MODIFIER	-	-1	-	SNV	Ablim1	MGI	-	protein_coding	ENSMUSP00000107149	-	-	-	-	-
rs49253056	19:57174831	T	ENSMUSG00000025085	ENSMUST00000111546	Transcript	intron_variant	-	-	-	-	-	-	MODIFIER	-	-1	-	SNV	Ablim1	MGI	-	protein_coding	ENSMUSP00000107172	-	-	-	-	-
rs49253056	19:57174831	T	ENSMUSG00000025085	ENSMUST00000111550	Transcript	intron_variant	-	-	-	-	-	-	MODIFIER	-	-1	-	SNV	Ablim1	MGI	-	protein_coding	ENSMUSP00000107175	-	-	-	-	-
rs49253056	19:57174831	T	ENSMUSG00000025085	ENSMUST00000111555	Transcript	intron_variant	-	-	-	-	-	-	MODIFIER	-	-1	-	SNV	Ablim1	MGI	-	protein_coding	ENSMUSP00000107180	-	-	-	-	-
rs49253056	19:57174831	T	ENSMUSG00000025085	ENSMUST00000111544	Transcript	intron_variant	-	-	-	-	-	-	MODIFIER	-	-1	-	SNV	Ablim1	MGI	-	protein_coding	ENSMUSP00000107169	-	-	-	-	-
rs49253056	19:57174831	T	ENSMUSG00000025085	ENSMUST00000111559	Transcript	intron_variant	-	-	-	-	-	-	MODIFIER	-	-1	-	SNV	Ablim1	MGI	-	protein_coding	ENSMUSP00000107184	-	-	-	-	-
rs49253056	19:57174831	T	ENSMUSG00000025085	ENSMUST00000133369	Transcript	intron_variant	-	-	-	-	-	-	MODIFIER	-	-1	cds_start_NF,cds_end_NF	SNV	Ablim1	MGI	-	protein_coding	ENSMUSP00000117798	-	-	-	-	-
rs49253056	19:57174831	T	ENSMUSG00000025085	ENSMUST00000156316	Transcript	intron_variant,non_coding_transcript_variant	-	-	-	-	-	-	MODIFIER	-	-1	-	SNV	Ablim1	MGI	-	retained_intron	-	-	-	-	-	-
rs49253056	19:57174831	T	-	ENSMUSR00000384464	RegulatoryFeature	regulatory_region_variant	-	-	-	-	-	-	MODIFIER	-	-	-	SNV	-	-	-	promoter_flanking_region	-	-	-	-	-	-
rs49253056	19:57174831	T	ENSMUSG00000025085	ENSMUST00000111558	Transcript	intron_variant	-	-	-	-	-	-	MODIFIER	-	-1	-	SNV	Ablim1	MGI	-	protein_coding	ENSMUSP00000107183	-	-	-	-	-
rs49305963	13:85875426	T	-	-	-	intergenic_variant	-	-	-	-	-	-	MODIFIER	-	-	-	SNV	-	-	-	-	-	-	-	-	-	-
rs49317913	13:89409947	G	-	-	-	intergenic_variant	-	-	-	-	-	-	MODIFIER	-	-	-	SNV	-	-	-	-	-	-	-	-	-	-
rs49364739	13:82305122	A	-	-	-	intergenic_variant	-	-	-	-	-	-	MODIFIER	-	-	-	SNV	-	-	-	-	-	-	-	-	-	-
rs49372710	19:57091458	T	ENSMUSG00000025085	ENSMUST00000099294	Transcript	intron_variant	-	-	-	-	-	-	MODIFIER	-	-1	-	SNV	Ablim1	MGI	-	protein_coding	ENSMUSP00000096897	-	-	-	-	-
rs49372710	19:57091458	T	ENSMUSG00000025085	ENSMUST00000104902	Transcript	intron_variant	-	-	-	-	-	-	MODIFIER	-	-1	-	SNV	Ablim1	MGI	-	protein_coding	ENSMUSP00000127818	-	-	-	-	-
rs49372710	19:57091458	T	ENSMUSG00000025085	ENSMUST00000111526	Transcript	intron_variant	-	-	-	-	-	-	MODIFIER	-	-1	-	SNV	Ablim1	MGI	-	protein_coding	ENSMUSP00000107151	-	-	-	-	-
rs49372710	19:57091458	T	ENSMUSG00000025085	ENSMUST00000079360	Transcript	intron_variant	-	-	-	-	-	-	MODIFIER	-	-1	-	SNV	Ablim1	MGI	-	protein_coding	ENSMUSP00000078336	-	-	-	-	-
rs49372710	19:57091458	T	ENSMUSG00000025085	ENSMUST00000111529	Transcript	intron_variant	-	-	-	-	-	-	MODIFIER	-	-1	-	SNV	Ablim1	MGI	-	protein_coding	ENSMUSP00000107154	-	-	-	-	-
rs49372710	19:57091458	T	ENSMUSG00000025085	ENSMUST00000111544	Transcript	intron_variant	-	-	-	-	-	-	MODIFIER	-	-1	-	SNV	Ablim1	MGI	-	protein_coding	ENSMUSP00000107169	-	-	-	-	-
rs49372710	19:57091458	T	ENSMUSG00000025085	ENSMUST00000111546	Transcript	intron_variant	-	-	-	-	-	-	MODIFIER	-	-1	-	SNV	Ablim1	MGI	-	protein_coding	ENSMUSP00000107172	-	-	-	-	-
rs49372710	19:57091458	T	ENSMUSG00000025085	ENSMUST00000111528	Transcript	intron_variant	-	-	-	-	-	-	MODIFIER	-	-1	-	SNV	Ablim1	MGI	-	protein_coding	ENSMUSP00000107153	-	-	-	-	-
rs49372710	19:57091458	T	ENSMUSG00000025085	ENSMUST00000111555	Transcript	intron_variant	-	-	-	-	-	-	MODIFIER	-	-1	-	SNV	Ablim1	MGI	-	protein_coding	ENSMUSP00000107180	-	-	-	-	-
rs49372710	19:57091458	T	ENSMUSG00000025085	ENSMUST00000111558	Transcript	intron_variant	-	-	-	-	-	-	MODIFIER	-	-1	-	SNV	Ablim1	MGI	-	protein_coding	ENSMUSP00000107183	-	-	-	-	-
rs49372710	19:57091458	T	ENSMUSG00000025085	ENSMUST00000111559	Transcript	intron_variant	-	-	-	-	-	-	MODIFIER	-	-1	-	SNV	Ablim1	MGI	-	protein_coding	ENSMUSP00000107184	-	-	-	-	-
rs49372710	19:57091458	T	ENSMUSG00000025085	ENSMUST00000133782	Transcript	intron_variant,non_coding_transcript_variant	-	-	-	-	-	-	MODIFIER	-	-1	-	SNV	Ablim1	MGI	-	retained_intron	-	-	-	-	-	-
rs49372710	19:57091458	T	ENSMUSG00000025085	ENSMUST00000134430	Transcript	intron_variant,non_coding_transcript_variant	-	-	-	-	-	-	MODIFIER	-	-1	-	SNV	Ablim1	MGI	-	processed_transcript	-	-	-	-	-	-
rs49372710	19:57091458	T	ENSMUSG00000025085	ENSMUST00000156316	Transcript	intron_variant,non_coding_transcript_variant	-	-	-	-	-	-	MODIFIER	-	-1	-	SNV	Ablim1	MGI	-	retained_intron	-	-	-	-	-	-
rs49372710	19:57091458	T	-	ENSMUSR00000618696	RegulatoryFeature	regulatory_region_variant	-	-	-	-	-	-	MODIFIER	-	-	-	SNV	-	-	-	enhancer	-	-	-	-	-	-
rs49372710	19:57091458	T	ENSMUSG00000025085	ENSMUST00000111550	Transcript	intron_variant	-	-	-	-	-	-	MODIFIER	-	-1	-	SNV	Ablim1	MGI	-	protein_coding	ENSMUSP00000107175	-	-	-	-	-
rs49533557	13:82309638	C	-	-	-	intergenic_variant	-	-	-	-	-	-	MODIFIER	-	-	-	SNV	-	-	-	-	-	-	-	-	-	-
rs49608712	13:82453388	C	-	-	-	intergenic_variant	-	-	-	-	-	-	MODIFIER	-	-	-	SNV	-	-	-	-	-	-	-	-	-	-
rs49639526	19:57024576	T	-	-	-	intergenic_variant	-	-	-	-	-	-	MODIFIER	-	-	-	SNV	-	-	-	-	-	-	-	-	-	-
rs49793783	19:57174871	T	ENSMUSG00000025085	ENSMUST00000099294	Transcript	intron_variant	-	-	-	-	-	-	MODIFIER	-	-1	-	SNV	Ablim1	MGI	-	protein_coding	ENSMUSP00000096897	-	-	-	-	-
rs49793783	19:57174871	T	ENSMUSG00000025085	ENSMUST00000111524	Transcript	intron_variant	-	-	-	-	-	-	MODIFIER	-	-1	-	SNV	Ablim1	MGI	-	protein_coding	ENSMUSP00000107149	-	-	-	-	-
rs49793783	19:57174871	T	ENSMUSG00000025085	ENSMUST00000111544	Transcript	intron_variant	-	-	-	-	-	-	MODIFIER	-	-1	-	SNV	Ablim1	MGI	-	protein_coding	ENSMUSP00000107169	-	-	-	-	-
rs49793783	19:57174871	T	ENSMUSG00000025085	ENSMUST00000079360	Transcript	intron_variant	-	-	-	-	-	-	MODIFIER	-	-1	-	SNV	Ablim1	MGI	-	protein_coding	ENSMUSP00000078336	-	-	-	-	-
rs49793783	19:57174871	T	ENSMUSG00000025085	ENSMUST00000111550	Transcript	intron_variant	-	-	-	-	-	-	MODIFIER	-	-1	-	SNV	Ablim1	MGI	-	protein_coding	ENSMUSP00000107175	-	-	-	-	-
rs49793783	19:57174871	T	ENSMUSG00000025085	ENSMUST00000111555	Transcript	intron_variant	-	-	-	-	-	-	MODIFIER	-	-1	-	SNV	Ablim1	MGI	-	protein_coding	ENSMUSP00000107180	-	-	-	-	-
rs49793783	19:57174871	T	ENSMUSG00000025085	ENSMUST00000111558	Transcript	intron_variant	-	-	-	-	-	-	MODIFIER	-	-1	-	SNV	Ablim1	MGI	-	protein_coding	ENSMUSP00000107183	-	-	-	-	-
rs49793783	19:57174871	T	ENSMUSG00000025085	ENSMUST00000111546	Transcript	intron_variant	-	-	-	-	-	-	MODIFIER	-	-1	-	SNV	Ablim1	MGI	-	protein_coding	ENSMUSP00000107172	-	-	-	-	-
rs49793783	19:57174871	T	ENSMUSG00000025085	ENSMUST00000133369	Transcript	intron_variant	-	-	-	-	-	-	MODIFIER	-	-1	cds_start_NF,cds_end_NF	SNV	Ablim1	MGI	-	protein_coding	ENSMUSP00000117798	-	-	-	-	-
rs49793783	19:57174871	T	ENSMUSG00000025085	ENSMUST00000156316	Transcript	intron_variant,non_coding_transcript_variant	-	-	-	-	-	-	MODIFIER	-	-1	-	SNV	Ablim1	MGI	-	retained_intron	-	-	-	-	-	-
rs49793783	19:57174871	T	-	ENSMUSR00000384464	RegulatoryFeature	regulatory_region_variant	-	-	-	-	-	-	MODIFIER	-	-	-	SNV	-	-	-	promoter_flanking_region	-	-	-	-	-	-
rs49793783	19:57174871	T	ENSMUSG00000025085	ENSMUST00000111559	Transcript	intron_variant	-	-	-	-	-	-	MODIFIER	-	-1	-	SNV	Ablim1	MGI	-	protein_coding	ENSMUSP00000107184	-	-	-	-	-
rs49829157	13:82303535	G	-	-	-	intergenic_variant	-	-	-	-	-	-	MODIFIER	-	-	-	SNV	-	-	-	-	-	-	-	-	-	-
rs49961250	4:18287043	A	-	-	-	intergenic_variant	-	-	-	-	-	-	MODIFIER	-	-	-	SNV	-	-	-	-	-	-	-	-	-	-
rs50021793	19:57123623	G	ENSMUSG00000025085	ENSMUST00000079360	Transcript	intron_variant	-	-	-	-	-	-	MODIFIER	-	-1	-	SNV	Ablim1	MGI	-	protein_coding	ENSMUSP00000078336	-	-	-	-	-
rs50021793	19:57123623	G	ENSMUSG00000025085	ENSMUST00000104902	Transcript	upstream_gene_variant	-	-	-	-	-	-	MODIFIER	4614	-1	-	SNV	Ablim1	MGI	-	protein_coding	ENSMUSP00000127818	-	-	-	-	-
rs50021793	19:57123623	G	ENSMUSG00000025085	ENSMUST00000111526	Transcript	upstream_gene_variant	-	-	-	-	-	-	MODIFIER	4710	-1	-	SNV	Ablim1	MGI	-	protein_coding	ENSMUSP00000107151	-	-	-	-	-
rs50021793	19:57123623	G	ENSMUSG00000025085	ENSMUST00000111528	Transcript	upstream_gene_variant	-	-	-	-	-	-	MODIFIER	4616	-1	-	SNV	Ablim1	MGI	-	protein_coding	ENSMUSP00000107153	-	-	-	-	-
rs50021793	19:57123623	G	ENSMUSG00000025085	ENSMUST00000099294	Transcript	intron_variant	-	-	-	-	-	-	MODIFIER	-	-1	-	SNV	Ablim1	MGI	-	protein_coding	ENSMUSP00000096897	-	-	-	-	-
rs50021793	19:57123623	G	ENSMUSG00000025085	ENSMUST00000111544	Transcript	intron_variant	-	-	-	-	-	-	MODIFIER	-	-1	-	SNV	Ablim1	MGI	-	protein_coding	ENSMUSP00000107169	-	-	-	-	-
rs50021793	19:57123623	G	ENSMUSG00000025085	ENSMUST00000111546	Transcript	intron_variant	-	-	-	-	-	-	MODIFIER	-	-1	-	SNV	Ablim1	MGI	-	protein_coding	ENSMUSP00000107172	-	-	-	-	-
rs50021793	19:57123623	G	ENSMUSG00000025085	ENSMUST00000111550	Transcript	intron_variant	-	-	-	-	-	-	MODIFIER	-	-1	-	SNV	Ablim1	MGI	-	protein_coding	ENSMUSP00000107175	-	-	-	-	-
rs50021793	19:57123623	G	ENSMUSG00000025085	ENSMUST00000111555	Transcript	intron_variant	-	-	-	-	-	-	MODIFIER	-	-1	-	SNV	Ablim1	MGI	-	protein_coding	ENSMUSP00000107180	-	-	-	-	-
rs50021793	19:57123623	G	ENSMUSG00000025085	ENSMUST00000111558	Transcript	intron_variant	-	-	-	-	-	-	MODIFIER	-	-1	-	SNV	Ablim1	MGI	-	protein_coding	ENSMUSP00000107183	-	-	-	-	-
rs50021793	19:57123623	G	ENSMUSG00000025085	ENSMUST00000111559	Transcript	intron_variant	-	-	-	-	-	-	MODIFIER	-	-1	-	SNV	Ablim1	MGI	-	protein_coding	ENSMUSP00000107184	-	-	-	-	-
rs50021793	19:57123623	G	ENSMUSG00000025085	ENSMUST00000133782	Transcript	intron_variant,non_coding_transcript_variant	-	-	-	-	-	-	MODIFIER	-	-1	-	SNV	Ablim1	MGI	-	retained_intron	-	-	-	-	-	-
rs50021793	19:57123623	G	ENSMUSG00000025085	ENSMUST00000134430	Transcript	intron_variant,non_coding_transcript_variant	-	-	-	-	-	-	MODIFIER	-	-1	-	SNV	Ablim1	MGI	-	processed_transcript	-	-	-	-	-	-
rs50021793	19:57123623	G	ENSMUSG00000025085	ENSMUST00000150425	Transcript	upstream_gene_variant	-	-	-	-	-	-	MODIFIER	4599	-1	-	SNV	Ablim1	MGI	-	processed_transcript	-	-	-	-	-	-
rs50021793	19:57123623	G	ENSMUSG00000025085	ENSMUST00000156316	Transcript	intron_variant,non_coding_transcript_variant	-	-	-	-	-	-	MODIFIER	-	-1	-	SNV	Ablim1	MGI	-	retained_intron	-	-	-	-	-	-
rs50021793	19:57123623	G	ENSMUSG00000025085	ENSMUST00000111529	Transcript	upstream_gene_variant	-	-	-	-	-	-	MODIFIER	4614	-1	-	SNV	Ablim1	MGI	-	protein_coding	ENSMUSP00000107154	-	-	-	-	-
rs50053259	19:57045726	T	ENSMUSG00000025085	ENSMUST00000099294	Transcript	intron_variant	-	-	-	-	-	-	MODIFIER	-	-1	-	SNV	Ablim1	MGI	-	protein_coding	ENSMUSP00000096897	-	-	-	-	-
rs50053259	19:57045726	T	ENSMUSG00000025085	ENSMUST00000104902	Transcript	intron_variant	-	-	-	-	-	-	MODIFIER	-	-1	-	SNV	Ablim1	MGI	-	protein_coding	ENSMUSP00000127818	-	-	-	-	-
rs50053259	19:57045726	T	ENSMUSG00000025085	ENSMUST00000111526	Transcript	intron_variant	-	-	-	-	-	-	MODIFIER	-	-1	-	SNV	Ablim1	MGI	-	protein_coding	ENSMUSP00000107151	-	-	-	-	-
rs50053259	19:57045726	T	ENSMUSG00000025085	ENSMUST00000079360	Transcript	intron_variant	-	-	-	-	-	-	MODIFIER	-	-1	-	SNV	Ablim1	MGI	-	protein_coding	ENSMUSP00000078336	-	-	-	-	-
rs50053259	19:57045726	T	ENSMUSG00000025085	ENSMUST00000111529	Transcript	intron_variant	-	-	-	-	-	-	MODIFIER	-	-1	-	SNV	Ablim1	MGI	-	protein_coding	ENSMUSP00000107154	-	-	-	-	-
rs50053259	19:57045726	T	ENSMUSG00000025085	ENSMUST00000111544	Transcript	intron_variant	-	-	-	-	-	-	MODIFIER	-	-1	-	SNV	Ablim1	MGI	-	protein_coding	ENSMUSP00000107169	-	-	-	-	-
rs50053259	19:57045726	T	ENSMUSG00000025085	ENSMUST00000111546	Transcript	intron_variant	-	-	-	-	-	-	MODIFIER	-	-1	-	SNV	Ablim1	MGI	-	protein_coding	ENSMUSP00000107172	-	-	-	-	-
rs50053259	19:57045726	T	ENSMUSG00000025085	ENSMUST00000111550	Transcript	intron_variant	-	-	-	-	-	-	MODIFIER	-	-1	-	SNV	Ablim1	MGI	-	protein_coding	ENSMUSP00000107175	-	-	-	-	-
rs50053259	19:57045726	T	ENSMUSG00000025085	ENSMUST00000111555	Transcript	intron_variant	-	-	-	-	-	-	MODIFIER	-	-1	-	SNV	Ablim1	MGI	-	protein_coding	ENSMUSP00000107180	-	-	-	-	-
rs50053259	19:57045726	T	ENSMUSG00000025085	ENSMUST00000111558	Transcript	intron_variant	-	-	-	-	-	-	MODIFIER	-	-1	-	SNV	Ablim1	MGI	-	protein_coding	ENSMUSP00000107183	-	-	-	-	-
rs50053259	19:57045726	T	ENSMUSG00000025085	ENSMUST00000111559	Transcript	intron_variant	-	-	-	-	-	-	MODIFIER	-	-1	-	SNV	Ablim1	MGI	-	protein_coding	ENSMUSP00000107184	-	-	-	-	-
rs50053259	19:57045726	T	ENSMUSG00000025085	ENSMUST00000127198	Transcript	upstream_gene_variant	-	-	-	-	-	-	MODIFIER	784	-1	-	SNV	Ablim1	MGI	-	retained_intron	-	-	-	-	-	-
rs50053259	19:57045726	T	ENSMUSG00000025085	ENSMUST00000137389	Transcript	intron_variant,non_coding_transcript_variant	-	-	-	-	-	-	MODIFIER	-	-1	-	SNV	Ablim1	MGI	-	processed_transcript	-	-	-	-	-	-
rs50053259	19:57045726	T	ENSMUSG00000025085	ENSMUST00000156316	Transcript	intron_variant,non_coding_transcript_variant	-	-	-	-	-	-	MODIFIER	-	-1	-	SNV	Ablim1	MGI	-	retained_intron	-	-	-	-	-	-
rs50053259	19:57045726	T	ENSMUSG00000025085	ENSMUST00000111528	Transcript	intron_variant	-	-	-	-	-	-	MODIFIER	-	-1	-	SNV	Ablim1	MGI	-	protein_coding	ENSMUSP00000107153	-	-	-	-	-
rs50096962	19:57054078	G	ENSMUSG00000025085	ENSMUST00000079360	Transcript	intron_variant	-	-	-	-	-	-	MODIFIER	-	-1	-	SNV	Ablim1	MGI	-	protein_coding	ENSMUSP00000078336	-	-	-	-	-
rs50096962	19:57054078	G	ENSMUSG00000025085	ENSMUST00000099294	Transcript	intron_variant	-	-	-	-	-	-	MODIFIER	-	-1	-	SNV	Ablim1	MGI	-	protein_coding	ENSMUSP00000096897	-	-	-	-	-
rs50096962	19:57054078	G	ENSMUSG00000025085	ENSMUST00000104902	Transcript	intron_variant	-	-	-	-	-	-	MODIFIER	-	-1	-	SNV	Ablim1	MGI	-	protein_coding	ENSMUSP00000127818	-	-	-	-	-
rs50096962	19:57054078	G	ENSMUSG00000025085	ENSMUST00000111528	Transcript	intron_variant	-	-	-	-	-	-	MODIFIER	-	-1	-	SNV	Ablim1	MGI	-	protein_coding	ENSMUSP00000107153	-	-	-	-	-
rs50096962	19:57054078	G	ENSMUSG00000025085	ENSMUST00000111529	Transcript	intron_variant	-	-	-	-	-	-	MODIFIER	-	-1	-	SNV	Ablim1	MGI	-	protein_coding	ENSMUSP00000107154	-	-	-	-	-
rs50096962	19:57054078	G	ENSMUSG00000025085	ENSMUST00000111544	Transcript	intron_variant	-	-	-	-	-	-	MODIFIER	-	-1	-	SNV	Ablim1	MGI	-	protein_coding	ENSMUSP00000107169	-	-	-	-	-
rs50096962	19:57054078	G	ENSMUSG00000025085	ENSMUST00000111526	Transcript	intron_variant	-	-	-	-	-	-	MODIFIER	-	-1	-	SNV	Ablim1	MGI	-	protein_coding	ENSMUSP00000107151	-	-	-	-	-
rs50096962	19:57054078	G	ENSMUSG00000025085	ENSMUST00000111550	Transcript	intron_variant	-	-	-	-	-	-	MODIFIER	-	-1	-	SNV	Ablim1	MGI	-	protein_coding	ENSMUSP00000107175	-	-	-	-	-
rs50096962	19:57054078	G	ENSMUSG00000025085	ENSMUST00000111555	Transcript	intron_variant	-	-	-	-	-	-	MODIFIER	-	-1	-	SNV	Ablim1	MGI	-	protein_coding	ENSMUSP00000107180	-	-	-	-	-
rs50096962	19:57054078	G	ENSMUSG00000025085	ENSMUST00000111558	Transcript	intron_variant	-	-	-	-	-	-	MODIFIER	-	-1	-	SNV	Ablim1	MGI	-	protein_coding	ENSMUSP00000107183	-	-	-	-	-
rs50096962	19:57054078	G	ENSMUSG00000025085	ENSMUST00000111559	Transcript	intron_variant	-	-	-	-	-	-	MODIFIER	-	-1	-	SNV	Ablim1	MGI	-	protein_coding	ENSMUSP00000107184	-	-	-	-	-
rs50096962	19:57054078	G	ENSMUSG00000025085	ENSMUST00000156316	Transcript	intron_variant,non_coding_transcript_variant	-	-	-	-	-	-	MODIFIER	-	-1	-	SNV	Ablim1	MGI	-	retained_intron	-	-	-	-	-	-
rs50096962	19:57054078	G	ENSMUSG00000025085	ENSMUST00000111546	Transcript	intron_variant	-	-	-	-	-	-	MODIFIER	-	-1	-	SNV	Ablim1	MGI	-	protein_coding	ENSMUSP00000107172	-	-	-	-	-
rs50169736	19:57174975	A	ENSMUSG00000025085	ENSMUST00000079360	Transcript	intron_variant	-	-	-	-	-	-	MODIFIER	-	-1	-	SNV	Ablim1	MGI	-	protein_coding	ENSMUSP00000078336	-	-	-	-	-
rs50169736	19:57174975	A	ENSMUSG00000025085	ENSMUST00000111524	Transcript	intron_variant	-	-	-	-	-	-	MODIFIER	-	-1	-	SNV	Ablim1	MGI	-	protein_coding	ENSMUSP00000107149	-	-	-	-	-
rs50169736	19:57174975	A	ENSMUSG00000025085	ENSMUST00000111544	Transcript	intron_variant	-	-	-	-	-	-	MODIFIER	-	-1	-	SNV	Ablim1	MGI	-	protein_coding	ENSMUSP00000107169	-	-	-	-	-
rs50169736	19:57174975	A	ENSMUSG00000025085	ENSMUST00000111546	Transcript	intron_variant	-	-	-	-	-	-	MODIFIER	-	-1	-	SNV	Ablim1	MGI	-	protein_coding	ENSMUSP00000107172	-	-	-	-	-
rs50169736	19:57174975	A	ENSMUSG00000025085	ENSMUST00000111550	Transcript	intron_variant	-	-	-	-	-	-	MODIFIER	-	-1	-	SNV	Ablim1	MGI	-	protein_coding	ENSMUSP00000107175	-	-	-	-	-
rs50169736	19:57174975	A	ENSMUSG00000025085	ENSMUST00000111555	Transcript	intron_variant	-	-	-	-	-	-	MODIFIER	-	-1	-	SNV	Ablim1	MGI	-	protein_coding	ENSMUSP00000107180	-	-	-	-	-
rs50169736	19:57174975	A	ENSMUSG00000025085	ENSMUST00000111558	Transcript	intron_variant	-	-	-	-	-	-	MODIFIER	-	-1	-	SNV	Ablim1	MGI	-	protein_coding	ENSMUSP00000107183	-	-	-	-	-
rs50169736	19:57174975	A	ENSMUSG00000025085	ENSMUST00000111559	Transcript	intron_variant	-	-	-	-	-	-	MODIFIER	-	-1	-	SNV	Ablim1	MGI	-	protein_coding	ENSMUSP00000107184	-	-	-	-	-
rs50169736	19:57174975	A	ENSMUSG00000025085	ENSMUST00000133369	Transcript	intron_variant	-	-	-	-	-	-	MODIFIER	-	-1	cds_start_NF,cds_end_NF	SNV	Ablim1	MGI	-	protein_coding	ENSMUSP00000117798	-	-	-	-	-
rs50169736	19:57174975	A	ENSMUSG00000025085	ENSMUST00000156316	Transcript	intron_variant,non_coding_transcript_variant	-	-	-	-	-	-	MODIFIER	-	-1	-	SNV	Ablim1	MGI	-	retained_intron	-	-	-	-	-	-
rs50169736	19:57174975	A	-	ENSMUSR00000384464	RegulatoryFeature	regulatory_region_variant	-	-	-	-	-	-	MODIFIER	-	-	-	SNV	-	-	-	promoter_flanking_region	-	-	-	-	-	-
rs50169736	19:57174975	A	ENSMUSG00000025085	ENSMUST00000099294	Transcript	intron_variant	-	-	-	-	-	-	MODIFIER	-	-1	-	SNV	Ablim1	MGI	-	protein_coding	ENSMUSP00000096897	-	-	-	-	-
rs50182471	13:82315117	C	-	-	-	intergenic_variant	-	-	-	-	-	-	MODIFIER	-	-	-	SNV	-	-	-	-	-	-	-	-	-	-
rs50230413	13:85825248	C	-	-	-	intergenic_variant	-	-	-	-	-	-	MODIFIER	-	-	-	SNV	-	-	-	-	-	-	-	-	-	-
rs50369706	19:57177436	C	ENSMUSG00000025085	ENSMUST00000079360	Transcript	intron_variant	-	-	-	-	-	-	MODIFIER	-	-1	-	SNV	Ablim1	MGI	-	protein_coding	ENSMUSP00000078336	-	-	-	-	-
rs50369706	19:57177436	C	ENSMUSG00000025085	ENSMUST00000099294	Transcript	intron_variant	-	-	-	-	-	-	MODIFIER	-	-1	-	SNV	Ablim1	MGI	-	protein_coding	ENSMUSP00000096897	-	-	-	-	-
rs50369706	19:57177436	C	ENSMUSG00000025085	ENSMUST00000111544	Transcript	intron_variant	-	-	-	-	-	-	MODIFIER	-	-1	-	SNV	Ablim1	MGI	-	protein_coding	ENSMUSP00000107169	-	-	-	-	-
rs50369706	19:57177436	C	ENSMUSG00000025085	ENSMUST00000111546	Transcript	intron_variant	-	-	-	-	-	-	MODIFIER	-	-1	-	SNV	Ablim1	MGI	-	protein_coding	ENSMUSP00000107172	-	-	-	-	-
rs50369706	19:57177436	C	ENSMUSG00000025085	ENSMUST00000111550	Transcript	intron_variant	-	-	-	-	-	-	MODIFIER	-	-1	-	SNV	Ablim1	MGI	-	protein_coding	ENSMUSP00000107175	-	-	-	-	-
rs50369706	19:57177436	C	ENSMUSG00000025085	ENSMUST00000111555	Transcript	intron_variant	-	-	-	-	-	-	MODIFIER	-	-1	-	SNV	Ablim1	MGI	-	protein_coding	ENSMUSP00000107180	-	-	-	-	-
rs50369706	19:57177436	C	ENSMUSG00000025085	ENSMUST00000111558	Transcript	intron_variant	-	-	-	-	-	-	MODIFIER	-	-1	-	SNV	Ablim1	MGI	-	protein_coding	ENSMUSP00000107183	-	-	-	-	-
rs50369706	19:57177436	C	ENSMUSG00000025085	ENSMUST00000111559	Transcript	intron_variant	-	-	-	-	-	-	MODIFIER	-	-1	-	SNV	Ablim1	MGI	-	protein_coding	ENSMUSP00000107184	-	-	-	-	-
rs50369706	19:57177436	C	ENSMUSG00000025085	ENSMUST00000133369	Transcript	intron_variant	-	-	-	-	-	-	MODIFIER	-	-1	cds_start_NF,cds_end_NF	SNV	Ablim1	MGI	-	protein_coding	ENSMUSP00000117798	-	-	-	-	-
rs50369706	19:57177436	C	ENSMUSG00000025085	ENSMUST00000156316	Transcript	intron_variant,non_coding_transcript_variant	-	-	-	-	-	-	MODIFIER	-	-1	-	SNV	Ablim1	MGI	-	retained_intron	-	-	-	-	-	-
rs50369706	19:57177436	C	-	ENSMUSR00000384464	RegulatoryFeature	regulatory_region_variant	-	-	-	-	-	-	MODIFIER	-	-	-	SNV	-	-	-	promoter_flanking_region	-	-	-	-	-	-
rs50369706	19:57177436	C	ENSMUSG00000025085	ENSMUST00000111524	Transcript	intron_variant	-	-	-	-	-	-	MODIFIER	-	-1	-	SNV	Ablim1	MGI	-	protein_coding	ENSMUSP00000107149	-	-	-	-	-
rs50397710	19:57123405	A	ENSMUSG00000025085	ENSMUST00000079360	Transcript	intron_variant	-	-	-	-	-	-	MODIFIER	-	-1	-	SNV	Ablim1	MGI	-	protein_coding	ENSMUSP00000078336	-	-	-	-	-
rs50397710	19:57123405	A	ENSMUSG00000025085	ENSMUST00000099294	Transcript	intron_variant	-	-	-	-	-	-	MODIFIER	-	-1	-	SNV	Ablim1	MGI	-	protein_coding	ENSMUSP00000096897	-	-	-	-	-
rs50397710	19:57123405	A	ENSMUSG00000025085	ENSMUST00000111526	Transcript	upstream_gene_variant	-	-	-	-	-	-	MODIFIER	4492	-1	-	SNV	Ablim1	MGI	-	protein_coding	ENSMUSP00000107151	-	-	-	-	-
rs50397710	19:57123405	A	ENSMUSG00000025085	ENSMUST00000111528	Transcript	upstream_gene_variant	-	-	-	-	-	-	MODIFIER	4398	-1	-	SNV	Ablim1	MGI	-	protein_coding	ENSMUSP00000107153	-	-	-	-	-
rs50397710	19:57123405	A	ENSMUSG00000025085	ENSMUST00000111529	Transcript	upstream_gene_variant	-	-	-	-	-	-	MODIFIER	4396	-1	-	SNV	Ablim1	MGI	-	protein_coding	ENSMUSP00000107154	-	-	-	-	-
rs50397710	19:57123405	A	ENSMUSG00000025085	ENSMUST00000104902	Transcript	upstream_gene_variant	-	-	-	-	-	-	MODIFIER	4396	-1	-	SNV	Ablim1	MGI	-	protein_coding	ENSMUSP00000127818	-	-	-	-	-
rs50397710	19:57123405	A	ENSMUSG00000025085	ENSMUST00000111546	Transcript	intron_variant	-	-	-	-	-	-	MODIFIER	-	-1	-	SNV	Ablim1	MGI	-	protein_coding	ENSMUSP00000107172	-	-	-	-	-
rs50397710	19:57123405	A	ENSMUSG00000025085	ENSMUST00000111550	Transcript	intron_variant	-	-	-	-	-	-	MODIFIER	-	-1	-	SNV	Ablim1	MGI	-	protein_coding	ENSMUSP00000107175	-	-	-	-	-
rs50397710	19:57123405	A	ENSMUSG00000025085	ENSMUST00000111555	Transcript	intron_variant	-	-	-	-	-	-	MODIFIER	-	-1	-	SNV	Ablim1	MGI	-	protein_coding	ENSMUSP00000107180	-	-	-	-	-
rs50397710	19:57123405	A	ENSMUSG00000025085	ENSMUST00000111544	Transcript	intron_variant	-	-	-	-	-	-	MODIFIER	-	-1	-	SNV	Ablim1	MGI	-	protein_coding	ENSMUSP00000107169	-	-	-	-	-
rs50397710	19:57123405	A	ENSMUSG00000025085	ENSMUST00000111559	Transcript	intron_variant	-	-	-	-	-	-	MODIFIER	-	-1	-	SNV	Ablim1	MGI	-	protein_coding	ENSMUSP00000107184	-	-	-	-	-
rs50397710	19:57123405	A	ENSMUSG00000025085	ENSMUST00000133782	Transcript	intron_variant,non_coding_transcript_variant	-	-	-	-	-	-	MODIFIER	-	-1	-	SNV	Ablim1	MGI	-	retained_intron	-	-	-	-	-	-
rs50397710	19:57123405	A	ENSMUSG00000025085	ENSMUST00000134430	Transcript	intron_variant,non_coding_transcript_variant	-	-	-	-	-	-	MODIFIER	-	-1	-	SNV	Ablim1	MGI	-	processed_transcript	-	-	-	-	-	-
rs50397710	19:57123405	A	ENSMUSG00000025085	ENSMUST00000150425	Transcript	upstream_gene_variant	-	-	-	-	-	-	MODIFIER	4381	-1	-	SNV	Ablim1	MGI	-	processed_transcript	-	-	-	-	-	-
rs50397710	19:57123405	A	ENSMUSG00000025085	ENSMUST00000156316	Transcript	intron_variant,non_coding_transcript_variant	-	-	-	-	-	-	MODIFIER	-	-1	-	SNV	Ablim1	MGI	-	retained_intron	-	-	-	-	-	-
rs50397710	19:57123405	A	ENSMUSG00000025085	ENSMUST00000111558	Transcript	intron_variant	-	-	-	-	-	-	MODIFIER	-	-1	-	SNV	Ablim1	MGI	-	protein_coding	ENSMUSP00000107183	-	-	-	-	-
rs50535532	19:57053202	A	ENSMUSG00000025085	ENSMUST00000079360	Transcript	intron_variant	-	-	-	-	-	-	MODIFIER	-	-1	-	SNV	Ablim1	MGI	-	protein_coding	ENSMUSP00000078336	-	-	-	-	-
rs50535532	19:57053202	A	ENSMUSG00000025085	ENSMUST00000099294	Transcript	intron_variant	-	-	-	-	-	-	MODIFIER	-	-1	-	SNV	Ablim1	MGI	-	protein_coding	ENSMUSP00000096897	-	-	-	-	-
rs50535532	19:57053202	A	ENSMUSG00000025085	ENSMUST00000111526	Transcript	intron_variant	-	-	-	-	-	-	MODIFIER	-	-1	-	SNV	Ablim1	MGI	-	protein_coding	ENSMUSP00000107151	-	-	-	-	-
rs50535532	19:57053202	A	ENSMUSG00000025085	ENSMUST00000111528	Transcript	intron_variant	-	-	-	-	-	-	MODIFIER	-	-1	-	SNV	Ablim1	MGI	-	protein_coding	ENSMUSP00000107153	-	-	-	-	-
rs50535532	19:57053202	A	ENSMUSG00000025085	ENSMUST00000111529	Transcript	intron_variant	-	-	-	-	-	-	MODIFIER	-	-1	-	SNV	Ablim1	MGI	-	protein_coding	ENSMUSP00000107154	-	-	-	-	-
rs50535532	19:57053202	A	ENSMUSG00000025085	ENSMUST00000104902	Transcript	intron_variant	-	-	-	-	-	-	MODIFIER	-	-1	-	SNV	Ablim1	MGI	-	protein_coding	ENSMUSP00000127818	-	-	-	-	-
rs50535532	19:57053202	A	ENSMUSG00000025085	ENSMUST00000111546	Transcript	intron_variant	-	-	-	-	-	-	MODIFIER	-	-1	-	SNV	Ablim1	MGI	-	protein_coding	ENSMUSP00000107172	-	-	-	-	-
rs50535532	19:57053202	A	ENSMUSG00000025085	ENSMUST00000111550	Transcript	intron_variant	-	-	-	-	-	-	MODIFIER	-	-1	-	SNV	Ablim1	MGI	-	protein_coding	ENSMUSP00000107175	-	-	-	-	-
rs50535532	19:57053202	A	ENSMUSG00000025085	ENSMUST00000111555	Transcript	intron_variant	-	-	-	-	-	-	MODIFIER	-	-1	-	SNV	Ablim1	MGI	-	protein_coding	ENSMUSP00000107180	-	-	-	-	-
rs50535532	19:57053202	A	ENSMUSG00000025085	ENSMUST00000111544	Transcript	intron_variant	-	-	-	-	-	-	MODIFIER	-	-1	-	SNV	Ablim1	MGI	-	protein_coding	ENSMUSP00000107169	-	-	-	-	-
rs50535532	19:57053202	A	ENSMUSG00000025085	ENSMUST00000111559	Transcript	intron_variant	-	-	-	-	-	-	MODIFIER	-	-1	-	SNV	Ablim1	MGI	-	protein_coding	ENSMUSP00000107184	-	-	-	-	-
rs50535532	19:57053202	A	ENSMUSG00000025085	ENSMUST00000156316	Transcript	intron_variant,non_coding_transcript_variant	-	-	-	-	-	-	MODIFIER	-	-1	-	SNV	Ablim1	MGI	-	retained_intron	-	-	-	-	-	-
rs50535532	19:57053202	A	-	ENSMUSR00000618684	RegulatoryFeature	regulatory_region_variant	-	-	-	-	-	-	MODIFIER	-	-	-	SNV	-	-	-	enhancer	-	-	-	-	-	-
rs50535532	19:57053202	A	ENSMUSG00000025085	ENSMUST00000111558	Transcript	intron_variant	-	-	-	-	-	-	MODIFIER	-	-1	-	SNV	Ablim1	MGI	-	protein_coding	ENSMUSP00000107183	-	-	-	-	-
rs50643141	19:57032848	T	ENSMUSG00000025085	ENSMUST00000079360	Transcript	3_prime_UTR_variant	7037	-	-	-	-	-	MODIFIER	-	-1	-	SNV	Ablim1	MGI	-	protein_coding	ENSMUSP00000078336	-	-	-	-	-
rs50643141	19:57032848	T	ENSMUSG00000025085	ENSMUST00000104902	Transcript	downstream_gene_variant	-	-	-	-	-	-	MODIFIER	419	-1	-	SNV	Ablim1	MGI	-	protein_coding	ENSMUSP00000127818	-	-	-	-	-
rs50643141	19:57032848	T	ENSMUSG00000025085	ENSMUST00000111526	Transcript	downstream_gene_variant	-	-	-	-	-	-	MODIFIER	3631	-1	-	SNV	Ablim1	MGI	-	protein_coding	ENSMUSP00000107151	-	-	-	-	-
rs50643141	19:57032848	T	ENSMUSG00000025085	ENSMUST00000111528	Transcript	downstream_gene_variant	-	-	-	-	-	-	MODIFIER	3570	-1	-	SNV	Ablim1	MGI	-	protein_coding	ENSMUSP00000107153	-	-	-	-	-
rs50643141	19:57032848	T	ENSMUSG00000025085	ENSMUST00000099294	Transcript	downstream_gene_variant	-	-	-	-	-	-	MODIFIER	426	-1	-	SNV	Ablim1	MGI	-	protein_coding	ENSMUSP00000096897	-	-	-	-	-
rs50643141	19:57032848	T	ENSMUSG00000025085	ENSMUST00000111544	Transcript	downstream_gene_variant	-	-	-	-	-	-	MODIFIER	4334	-1	-	SNV	Ablim1	MGI	-	protein_coding	ENSMUSP00000107169	-	-	-	-	-
rs50643141	19:57032848	T	ENSMUSG00000025085	ENSMUST00000111546	Transcript	downstream_gene_variant	-	-	-	-	-	-	MODIFIER	4292	-1	-	SNV	Ablim1	MGI	-	protein_coding	ENSMUSP00000107172	-	-	-	-	-
rs50643141	19:57032848	T	ENSMUSG00000025085	ENSMUST00000111550	Transcript	downstream_gene_variant	-	-	-	-	-	-	MODIFIER	3836	-1	-	SNV	Ablim1	MGI	-	protein_coding	ENSMUSP00000107175	-	-	-	-	-
rs50643141	19:57032848	T	ENSMUSG00000025085	ENSMUST00000111529	Transcript	downstream_gene_variant	-	-	-	-	-	-	MODIFIER	42	-1	-	SNV	Ablim1	MGI	-	protein_coding	ENSMUSP00000107154	-	-	-	-	-
rs50643141	19:57032848	T	ENSMUSG00000025085	ENSMUST00000111558	Transcript	downstream_gene_variant	-	-	-	-	-	-	MODIFIER	4118	-1	-	SNV	Ablim1	MGI	-	protein_coding	ENSMUSP00000107183	-	-	-	-	-
rs50643141	19:57032848	T	ENSMUSG00000025085	ENSMUST00000111559	Transcript	downstream_gene_variant	-	-	-	-	-	-	MODIFIER	3435	-1	-	SNV	Ablim1	MGI	-	protein_coding	ENSMUSP00000107184	-	-	-	-	-
rs50643141	19:57032848	T	ENSMUSG00000025085	ENSMUST00000156316	Transcript	downstream_gene_variant	-	-	-	-	-	-	MODIFIER	4403	-1	-	SNV	Ablim1	MGI	-	retained_intron	-	-	-	-	-	-
rs50643141	19:57032848	T	-	ENSMUSR00000618676	RegulatoryFeature	regulatory_region_variant	-	-	-	-	-	-	MODIFIER	-	-	-	SNV	-	-	-	CTCF_binding_site	-	-	-	-	-	-
rs50643141	19:57032848	T	ENSMUSG00000025085	ENSMUST00000111555	Transcript	downstream_gene_variant	-	-	-	-	-	-	MODIFIER	4156	-1	-	SNV	Ablim1	MGI	-	protein_coding	ENSMUSP00000107180	-	-	-	-	-
rs50715670	19:57040156	G	ENSMUSG00000025085	ENSMUST00000099294	Transcript	intron_variant	-	-	-	-	-	-	MODIFIER	-	-1	-	SNV	Ablim1	MGI	-	protein_coding	ENSMUSP00000096897	-	-	-	-	-
rs50715670	19:57040156	G	ENSMUSG00000025085	ENSMUST00000104902	Transcript	intron_variant	-	-	-	-	-	-	MODIFIER	-	-1	-	SNV	Ablim1	MGI	-	protein_coding	ENSMUSP00000127818	-	-	-	-	-
rs50715670	19:57040156	G	ENSMUSG00000025085	ENSMUST00000111526	Transcript	intron_variant	-	-	-	-	-	-	MODIFIER	-	-1	-	SNV	Ablim1	MGI	-	protein_coding	ENSMUSP00000107151	-	-	-	-	-
rs50715670	19:57040156	G	ENSMUSG00000025085	ENSMUST00000079360	Transcript	intron_variant	-	-	-	-	-	-	MODIFIER	-	-1	-	SNV	Ablim1	MGI	-	protein_coding	ENSMUSP00000078336	-	-	-	-	-
rs50715670	19:57040156	G	ENSMUSG00000025085	ENSMUST00000111529	Transcript	intron_variant	-	-	-	-	-	-	MODIFIER	-	-1	-	SNV	Ablim1	MGI	-	protein_coding	ENSMUSP00000107154	-	-	-	-	-
rs50715670	19:57040156	G	ENSMUSG00000025085	ENSMUST00000111544	Transcript	intron_variant	-	-	-	-	-	-	MODIFIER	-	-1	-	SNV	Ablim1	MGI	-	protein_coding	ENSMUSP00000107169	-	-	-	-	-
rs50715670	19:57040156	G	ENSMUSG00000025085	ENSMUST00000111546	Transcript	intron_variant	-	-	-	-	-	-	MODIFIER	-	-1	-	SNV	Ablim1	MGI	-	protein_coding	ENSMUSP00000107172	-	-	-	-	-
rs50715670	19:57040156	G	ENSMUSG00000025085	ENSMUST00000111528	Transcript	intron_variant	-	-	-	-	-	-	MODIFIER	-	-1	-	SNV	Ablim1	MGI	-	protein_coding	ENSMUSP00000107153	-	-	-	-	-
rs50715670	19:57040156	G	ENSMUSG00000025085	ENSMUST00000111555	Transcript	intron_variant	-	-	-	-	-	-	MODIFIER	-	-1	-	SNV	Ablim1	MGI	-	protein_coding	ENSMUSP00000107180	-	-	-	-	-
rs50715670	19:57040156	G	ENSMUSG00000025085	ENSMUST00000111558	Transcript	intron_variant	-	-	-	-	-	-	MODIFIER	-	-1	-	SNV	Ablim1	MGI	-	protein_coding	ENSMUSP00000107183	-	-	-	-	-
rs50715670	19:57040156	G	ENSMUSG00000025085	ENSMUST00000111559	Transcript	intron_variant	-	-	-	-	-	-	MODIFIER	-	-1	-	SNV	Ablim1	MGI	-	protein_coding	ENSMUSP00000107184	-	-	-	-	-
rs50715670	19:57040156	G	ENSMUSG00000025085	ENSMUST00000127198	Transcript	downstream_gene_variant	-	-	-	-	-	-	MODIFIER	898	-1	-	SNV	Ablim1	MGI	-	retained_intron	-	-	-	-	-	-
rs50715670	19:57040156	G	ENSMUSG00000025085	ENSMUST00000137389	Transcript	intron_variant,non_coding_transcript_variant	-	-	-	-	-	-	MODIFIER	-	-1	-	SNV	Ablim1	MGI	-	processed_transcript	-	-	-	-	-	-
rs50715670	19:57040156	G	ENSMUSG00000025085	ENSMUST00000156316	Transcript	intron_variant,non_coding_transcript_variant	-	-	-	-	-	-	MODIFIER	-	-1	-	SNV	Ablim1	MGI	-	retained_intron	-	-	-	-	-	-
rs50715670	19:57040156	G	ENSMUSG00000025085	ENSMUST00000111550	Transcript	intron_variant	-	-	-	-	-	-	MODIFIER	-	-1	-	SNV	Ablim1	MGI	-	protein_coding	ENSMUSP00000107175	-	-	-	-	-
rs50724961	19:57139245	A	ENSMUSG00000025085	ENSMUST00000079360	Transcript	intron_variant	-	-	-	-	-	-	MODIFIER	-	-1	-	SNV	Ablim1	MGI	-	protein_coding	ENSMUSP00000078336	-	-	-	-	-
rs50724961	19:57139245	A	ENSMUSG00000025085	ENSMUST00000111524	Transcript	intron_variant	-	-	-	-	-	-	MODIFIER	-	-1	-	SNV	Ablim1	MGI	-	protein_coding	ENSMUSP00000107149	-	-	-	-	-
rs50724961	19:57139245	A	ENSMUSG00000025085	ENSMUST00000111544	Transcript	intron_variant	-	-	-	-	-	-	MODIFIER	-	-1	-	SNV	Ablim1	MGI	-	protein_coding	ENSMUSP00000107169	-	-	-	-	-
rs50724961	19:57139245	A	ENSMUSG00000025085	ENSMUST00000111546	Transcript	intron_variant	-	-	-	-	-	-	MODIFIER	-	-1	-	SNV	Ablim1	MGI	-	protein_coding	ENSMUSP00000107172	-	-	-	-	-
rs50724961	19:57139245	A	ENSMUSG00000025085	ENSMUST00000111550	Transcript	intron_variant	-	-	-	-	-	-	MODIFIER	-	-1	-	SNV	Ablim1	MGI	-	protein_coding	ENSMUSP00000107175	-	-	-	-	-
rs50724961	19:57139245	A	ENSMUSG00000025085	ENSMUST00000111555	Transcript	intron_variant	-	-	-	-	-	-	MODIFIER	-	-1	-	SNV	Ablim1	MGI	-	protein_coding	ENSMUSP00000107180	-	-	-	-	-
rs50724961	19:57139245	A	ENSMUSG00000025085	ENSMUST00000111558	Transcript	intron_variant	-	-	-	-	-	-	MODIFIER	-	-1	-	SNV	Ablim1	MGI	-	protein_coding	ENSMUSP00000107183	-	-	-	-	-
rs50724961	19:57139245	A	ENSMUSG00000025085	ENSMUST00000111559	Transcript	intron_variant	-	-	-	-	-	-	MODIFIER	-	-1	-	SNV	Ablim1	MGI	-	protein_coding	ENSMUSP00000107184	-	-	-	-	-
rs50724961	19:57139245	A	ENSMUSG00000025085	ENSMUST00000128212	Transcript	upstream_gene_variant	-	-	-	-	-	-	MODIFIER	3520	-1	-	SNV	Ablim1	MGI	-	processed_transcript	-	-	-	-	-	-
rs50724961	19:57139245	A	ENSMUSG00000025085	ENSMUST00000133369	Transcript	intron_variant	-	-	-	-	-	-	MODIFIER	-	-1	cds_start_NF,cds_end_NF	SNV	Ablim1	MGI	-	protein_coding	ENSMUSP00000117798	-	-	-	-	-
rs50724961	19:57139245	A	ENSMUSG00000025085	ENSMUST00000133782	Transcript	upstream_gene_variant	-	-	-	-	-	-	MODIFIER	4537	-1	-	SNV	Ablim1	MGI	-	retained_intron	-	-	-	-	-	-
rs50724961	19:57139245	A	ENSMUSG00000025085	ENSMUST00000134430	Transcript	upstream_gene_variant	-	-	-	-	-	-	MODIFIER	4568	-1	-	SNV	Ablim1	MGI	-	processed_transcript	-	-	-	-	-	-
rs50724961	19:57139245	A	ENSMUSG00000025085	ENSMUST00000156316	Transcript	intron_variant,non_coding_transcript_variant	-	-	-	-	-	-	MODIFIER	-	-1	-	SNV	Ablim1	MGI	-	retained_intron	-	-	-	-	-	-
rs50724961	19:57139245	A	-	ENSMUSR00000618698	RegulatoryFeature	regulatory_region_variant	-	-	-	-	-	-	MODIFIER	-	-	-	SNV	-	-	-	enhancer	-	-	-	-	-	-
rs50724961	19:57139245	A	ENSMUSG00000025085	ENSMUST00000099294	Transcript	intron_variant	-	-	-	-	-	-	MODIFIER	-	-1	-	SNV	Ablim1	MGI	-	protein_coding	ENSMUSP00000096897	-	-	-	-	-
rs50775655	19:57046191	A	ENSMUSG00000025085	ENSMUST00000079360	Transcript	intron_variant	-	-	-	-	-	-	MODIFIER	-	-1	-	SNV	Ablim1	MGI	-	protein_coding	ENSMUSP00000078336	-	-	-	-	-
rs50775655	19:57046191	A	ENSMUSG00000025085	ENSMUST00000099294	Transcript	intron_variant	-	-	-	-	-	-	MODIFIER	-	-1	-	SNV	Ablim1	MGI	-	protein_coding	ENSMUSP00000096897	-	-	-	-	-
rs50775655	19:57046191	A	ENSMUSG00000025085	ENSMUST00000104902	Transcript	intron_variant	-	-	-	-	-	-	MODIFIER	-	-1	-	SNV	Ablim1	MGI	-	protein_coding	ENSMUSP00000127818	-	-	-	-	-
rs50775655	19:57046191	A	ENSMUSG00000025085	ENSMUST00000111528	Transcript	intron_variant	-	-	-	-	-	-	MODIFIER	-	-1	-	SNV	Ablim1	MGI	-	protein_coding	ENSMUSP00000107153	-	-	-	-	-
rs50775655	19:57046191	A	ENSMUSG00000025085	ENSMUST00000111529	Transcript	intron_variant	-	-	-	-	-	-	MODIFIER	-	-1	-	SNV	Ablim1	MGI	-	protein_coding	ENSMUSP00000107154	-	-	-	-	-
rs50775655	19:57046191	A	ENSMUSG00000025085	ENSMUST00000111544	Transcript	intron_variant	-	-	-	-	-	-	MODIFIER	-	-1	-	SNV	Ablim1	MGI	-	protein_coding	ENSMUSP00000107169	-	-	-	-	-
rs50775655	19:57046191	A	ENSMUSG00000025085	ENSMUST00000111526	Transcript	intron_variant	-	-	-	-	-	-	MODIFIER	-	-1	-	SNV	Ablim1	MGI	-	protein_coding	ENSMUSP00000107151	-	-	-	-	-
rs50775655	19:57046191	A	ENSMUSG00000025085	ENSMUST00000111550	Transcript	intron_variant	-	-	-	-	-	-	MODIFIER	-	-1	-	SNV	Ablim1	MGI	-	protein_coding	ENSMUSP00000107175	-	-	-	-	-
rs50775655	19:57046191	A	ENSMUSG00000025085	ENSMUST00000111555	Transcript	intron_variant	-	-	-	-	-	-	MODIFIER	-	-1	-	SNV	Ablim1	MGI	-	protein_coding	ENSMUSP00000107180	-	-	-	-	-
rs50775655	19:57046191	A	ENSMUSG00000025085	ENSMUST00000111558	Transcript	intron_variant	-	-	-	-	-	-	MODIFIER	-	-1	-	SNV	Ablim1	MGI	-	protein_coding	ENSMUSP00000107183	-	-	-	-	-
rs50775655	19:57046191	A	ENSMUSG00000025085	ENSMUST00000111546	Transcript	intron_variant	-	-	-	-	-	-	MODIFIER	-	-1	-	SNV	Ablim1	MGI	-	protein_coding	ENSMUSP00000107172	-	-	-	-	-
rs50775655	19:57046191	A	ENSMUSG00000025085	ENSMUST00000127198	Transcript	upstream_gene_variant	-	-	-	-	-	-	MODIFIER	1249	-1	-	SNV	Ablim1	MGI	-	retained_intron	-	-	-	-	-	-
rs50775655	19:57046191	A	ENSMUSG00000025085	ENSMUST00000137389	Transcript	intron_variant,non_coding_transcript_variant	-	-	-	-	-	-	MODIFIER	-	-1	-	SNV	Ablim1	MGI	-	processed_transcript	-	-	-	-	-	-
rs50775655	19:57046191	A	ENSMUSG00000025085	ENSMUST00000156316	Transcript	intron_variant,non_coding_transcript_variant	-	-	-	-	-	-	MODIFIER	-	-1	-	SNV	Ablim1	MGI	-	retained_intron	-	-	-	-	-	-
rs50775655	19:57046191	A	ENSMUSG00000025085	ENSMUST00000111559	Transcript	intron_variant	-	-	-	-	-	-	MODIFIER	-	-1	-	SNV	Ablim1	MGI	-	protein_coding	ENSMUSP00000107184	-	-	-	-	-
rs50909686	19:57183289	A	ENSMUSG00000025085	ENSMUST00000079360	Transcript	intron_variant	-	-	-	-	-	-	MODIFIER	-	-1	-	SNV	Ablim1	MGI	-	protein_coding	ENSMUSP00000078336	-	-	-	-	-
rs50909686	19:57183289	A	ENSMUSG00000025085	ENSMUST00000099294	Transcript	intron_variant	-	-	-	-	-	-	MODIFIER	-	-1	-	SNV	Ablim1	MGI	-	protein_coding	ENSMUSP00000096897	-	-	-	-	-
rs50909686	19:57183289	A	ENSMUSG00000025085	ENSMUST00000111524	Transcript	intron_variant	-	-	-	-	-	-	MODIFIER	-	-1	-	SNV	Ablim1	MGI	-	protein_coding	ENSMUSP00000107149	-	-	-	-	-
rs50909686	19:57183289	A	ENSMUSG00000025085	ENSMUST00000111546	Transcript	intron_variant	-	-	-	-	-	-	MODIFIER	-	-1	-	SNV	Ablim1	MGI	-	protein_coding	ENSMUSP00000107172	-	-	-	-	-
rs50909686	19:57183289	A	ENSMUSG00000025085	ENSMUST00000111550	Transcript	intron_variant	-	-	-	-	-	-	MODIFIER	-	-1	-	SNV	Ablim1	MGI	-	protein_coding	ENSMUSP00000107175	-	-	-	-	-
rs50909686	19:57183289	A	ENSMUSG00000025085	ENSMUST00000111555	Transcript	intron_variant	-	-	-	-	-	-	MODIFIER	-	-1	-	SNV	Ablim1	MGI	-	protein_coding	ENSMUSP00000107180	-	-	-	-	-
rs50909686	19:57183289	A	ENSMUSG00000025085	ENSMUST00000111544	Transcript	intron_variant	-	-	-	-	-	-	MODIFIER	-	-1	-	SNV	Ablim1	MGI	-	protein_coding	ENSMUSP00000107169	-	-	-	-	-
rs50909686	19:57183289	A	ENSMUSG00000025085	ENSMUST00000111559	Transcript	intron_variant	-	-	-	-	-	-	MODIFIER	-	-1	-	SNV	Ablim1	MGI	-	protein_coding	ENSMUSP00000107184	-	-	-	-	-
rs50909686	19:57183289	A	ENSMUSG00000025085	ENSMUST00000133369	Transcript	upstream_gene_variant	-	-	-	-	-	-	MODIFIER	981	-1	cds_start_NF,cds_end_NF	SNV	Ablim1	MGI	-	protein_coding	ENSMUSP00000117798	-	-	-	-	-
rs50909686	19:57183289	A	ENSMUSG00000025085	ENSMUST00000156316	Transcript	intron_variant,non_coding_transcript_variant	-	-	-	-	-	-	MODIFIER	-	-1	-	SNV	Ablim1	MGI	-	retained_intron	-	-	-	-	-	-
rs50909686	19:57183289	A	-	ENSMUSR00000384464	RegulatoryFeature	regulatory_region_variant	-	-	-	-	-	-	MODIFIER	-	-	-	SNV	-	-	-	promoter_flanking_region	-	-	-	-	-	-
rs50909686	19:57183289	A	ENSMUSG00000025085	ENSMUST00000111558	Transcript	intron_variant	-	-	-	-	-	-	MODIFIER	-	-1	-	SNV	Ablim1	MGI	-	protein_coding	ENSMUSP00000107183	-	-	-	-	-
rs51004307	13:82303416	T	-	-	-	intergenic_variant	-	-	-	-	-	-	MODIFIER	-	-	-	SNV	-	-	-	-	-	-	-	-	-	-
rs51135836	19:57163455	T	ENSMUSG00000025085	ENSMUST00000099294	Transcript	intron_variant	-	-	-	-	-	-	MODIFIER	-	-1	-	SNV	Ablim1	MGI	-	protein_coding	ENSMUSP00000096897	-	-	-	-	-
rs51135836	19:57163455	T	ENSMUSG00000025085	ENSMUST00000111524	Transcript	intron_variant	-	-	-	-	-	-	MODIFIER	-	-1	-	SNV	Ablim1	MGI	-	protein_coding	ENSMUSP00000107149	-	-	-	-	-
rs51135836	19:57163455	T	ENSMUSG00000025085	ENSMUST00000111544	Transcript	intron_variant	-	-	-	-	-	-	MODIFIER	-	-1	-	SNV	Ablim1	MGI	-	protein_coding	ENSMUSP00000107169	-	-	-	-	-
rs51135836	19:57163455	T	ENSMUSG00000025085	ENSMUST00000079360	Transcript	intron_variant	-	-	-	-	-	-	MODIFIER	-	-1	-	SNV	Ablim1	MGI	-	protein_coding	ENSMUSP00000078336	-	-	-	-	-
rs51135836	19:57163455	T	ENSMUSG00000025085	ENSMUST00000111550	Transcript	intron_variant	-	-	-	-	-	-	MODIFIER	-	-1	-	SNV	Ablim1	MGI	-	protein_coding	ENSMUSP00000107175	-	-	-	-	-
rs51135836	19:57163455	T	ENSMUSG00000025085	ENSMUST00000111555	Transcript	intron_variant	-	-	-	-	-	-	MODIFIER	-	-1	-	SNV	Ablim1	MGI	-	protein_coding	ENSMUSP00000107180	-	-	-	-	-
rs51135836	19:57163455	T	ENSMUSG00000025085	ENSMUST00000111558	Transcript	intron_variant	-	-	-	-	-	-	MODIFIER	-	-1	-	SNV	Ablim1	MGI	-	protein_coding	ENSMUSP00000107183	-	-	-	-	-
rs51135836	19:57163455	T	ENSMUSG00000025085	ENSMUST00000111546	Transcript	intron_variant	-	-	-	-	-	-	MODIFIER	-	-1	-	SNV	Ablim1	MGI	-	protein_coding	ENSMUSP00000107172	-	-	-	-	-
rs51135836	19:57163455	T	ENSMUSG00000025085	ENSMUST00000133369	Transcript	intron_variant	-	-	-	-	-	-	MODIFIER	-	-1	cds_start_NF,cds_end_NF	SNV	Ablim1	MGI	-	protein_coding	ENSMUSP00000117798	-	-	-	-	-
rs51135836	19:57163455	T	ENSMUSG00000025085	ENSMUST00000156316	Transcript	intron_variant,non_coding_transcript_variant	-	-	-	-	-	-	MODIFIER	-	-1	-	SNV	Ablim1	MGI	-	retained_intron	-	-	-	-	-	-
rs51135836	19:57163455	T	-	ENSMUSR00000147352	RegulatoryFeature	regulatory_region_variant	-	-	-	-	-	-	MODIFIER	-	-	-	SNV	-	-	-	promoter_flanking_region	-	-	-	-	-	-
rs51135836	19:57163455	T	ENSMUSG00000025085	ENSMUST00000111559	Transcript	intron_variant	-	-	-	-	-	-	MODIFIER	-	-1	-	SNV	Ablim1	MGI	-	protein_coding	ENSMUSP00000107184	-	-	-	-	-
rs51188165	19:57041204	T	ENSMUSG00000025085	ENSMUST00000079360	Transcript	intron_variant	-	-	-	-	-	-	MODIFIER	-	-1	-	SNV	Ablim1	MGI	-	protein_coding	ENSMUSP00000078336	-	-	-	-	-
rs51188165	19:57041204	T	ENSMUSG00000025085	ENSMUST00000104902	Transcript	intron_variant	-	-	-	-	-	-	MODIFIER	-	-1	-	SNV	Ablim1	MGI	-	protein_coding	ENSMUSP00000127818	-	-	-	-	-
rs51188165	19:57041204	T	ENSMUSG00000025085	ENSMUST00000111526	Transcript	intron_variant	-	-	-	-	-	-	MODIFIER	-	-1	-	SNV	Ablim1	MGI	-	protein_coding	ENSMUSP00000107151	-	-	-	-	-
rs51188165	19:57041204	T	ENSMUSG00000025085	ENSMUST00000111528	Transcript	intron_variant	-	-	-	-	-	-	MODIFIER	-	-1	-	SNV	Ablim1	MGI	-	protein_coding	ENSMUSP00000107153	-	-	-	-	-
rs51188165	19:57041204	T	ENSMUSG00000025085	ENSMUST00000099294	Transcript	intron_variant	-	-	-	-	-	-	MODIFIER	-	-1	-	SNV	Ablim1	MGI	-	protein_coding	ENSMUSP00000096897	-	-	-	-	-
rs51188165	19:57041204	T	ENSMUSG00000025085	ENSMUST00000111544	Transcript	intron_variant	-	-	-	-	-	-	MODIFIER	-	-1	-	SNV	Ablim1	MGI	-	protein_coding	ENSMUSP00000107169	-	-	-	-	-
rs51188165	19:57041204	T	ENSMUSG00000025085	ENSMUST00000111546	Transcript	intron_variant	-	-	-	-	-	-	MODIFIER	-	-1	-	SNV	Ablim1	MGI	-	protein_coding	ENSMUSP00000107172	-	-	-	-	-
rs51188165	19:57041204	T	ENSMUSG00000025085	ENSMUST00000111550	Transcript	intron_variant	-	-	-	-	-	-	MODIFIER	-	-1	-	SNV	Ablim1	MGI	-	protein_coding	ENSMUSP00000107175	-	-	-	-	-
rs51188165	19:57041204	T	ENSMUSG00000025085	ENSMUST00000111555	Transcript	intron_variant	-	-	-	-	-	-	MODIFIER	-	-1	-	SNV	Ablim1	MGI	-	protein_coding	ENSMUSP00000107180	-	-	-	-	-
rs51188165	19:57041204	T	ENSMUSG00000025085	ENSMUST00000111558	Transcript	intron_variant	-	-	-	-	-	-	MODIFIER	-	-1	-	SNV	Ablim1	MGI	-	protein_coding	ENSMUSP00000107183	-	-	-	-	-
rs51188165	19:57041204	T	ENSMUSG00000025085	ENSMUST00000111559	Transcript	intron_variant	-	-	-	-	-	-	MODIFIER	-	-1	-	SNV	Ablim1	MGI	-	protein_coding	ENSMUSP00000107184	-	-	-	-	-
rs51188165	19:57041204	T	ENSMUSG00000025085	ENSMUST00000127198	Transcript	non_coding_transcript_exon_variant	506	-	-	-	-	-	MODIFIER	-	-1	-	SNV	Ablim1	MGI	-	retained_intron	-	-	-	-	-	-
rs51188165	19:57041204	T	ENSMUSG00000025085	ENSMUST00000137389	Transcript	intron_variant,non_coding_transcript_variant	-	-	-	-	-	-	MODIFIER	-	-1	-	SNV	Ablim1	MGI	-	processed_transcript	-	-	-	-	-	-
rs51188165	19:57041204	T	ENSMUSG00000025085	ENSMUST00000156316	Transcript	non_coding_transcript_exon_variant	2718	-	-	-	-	-	MODIFIER	-	-1	-	SNV	Ablim1	MGI	-	retained_intron	-	-	-	-	-	-
rs51188165	19:57041204	T	ENSMUSG00000025085	ENSMUST00000111529	Transcript	intron_variant	-	-	-	-	-	-	MODIFIER	-	-1	-	SNV	Ablim1	MGI	-	protein_coding	ENSMUSP00000107154	-	-	-	-	-
rs51298078	19:57040679	T	ENSMUSG00000025085	ENSMUST00000079360	Transcript	intron_variant	-	-	-	-	-	-	MODIFIER	-	-1	-	SNV	Ablim1	MGI	-	protein_coding	ENSMUSP00000078336	-	-	-	-	-
rs51298078	19:57040679	T	ENSMUSG00000025085	ENSMUST00000099294	Transcript	intron_variant	-	-	-	-	-	-	MODIFIER	-	-1	-	SNV	Ablim1	MGI	-	protein_coding	ENSMUSP00000096897	-	-	-	-	-
rs51298078	19:57040679	T	ENSMUSG00000025085	ENSMUST00000111526	Transcript	intron_variant	-	-	-	-	-	-	MODIFIER	-	-1	-	SNV	Ablim1	MGI	-	protein_coding	ENSMUSP00000107151	-	-	-	-	-
rs51298078	19:57040679	T	ENSMUSG00000025085	ENSMUST00000111528	Transcript	intron_variant	-	-	-	-	-	-	MODIFIER	-	-1	-	SNV	Ablim1	MGI	-	protein_coding	ENSMUSP00000107153	-	-	-	-	-
rs51298078	19:57040679	T	ENSMUSG00000025085	ENSMUST00000111529	Transcript	intron_variant	-	-	-	-	-	-	MODIFIER	-	-1	-	SNV	Ablim1	MGI	-	protein_coding	ENSMUSP00000107154	-	-	-	-	-
rs51298078	19:57040679	T	ENSMUSG00000025085	ENSMUST00000104902	Transcript	intron_variant	-	-	-	-	-	-	MODIFIER	-	-1	-	SNV	Ablim1	MGI	-	protein_coding	ENSMUSP00000127818	-	-	-	-	-
rs51298078	19:57040679	T	ENSMUSG00000025085	ENSMUST00000111546	Transcript	intron_variant	-	-	-	-	-	-	MODIFIER	-	-1	-	SNV	Ablim1	MGI	-	protein_coding	ENSMUSP00000107172	-	-	-	-	-
rs51298078	19:57040679	T	ENSMUSG00000025085	ENSMUST00000111550	Transcript	intron_variant	-	-	-	-	-	-	MODIFIER	-	-1	-	SNV	Ablim1	MGI	-	protein_coding	ENSMUSP00000107175	-	-	-	-	-
rs51298078	19:57040679	T	ENSMUSG00000025085	ENSMUST00000111555	Transcript	intron_variant	-	-	-	-	-	-	MODIFIER	-	-1	-	SNV	Ablim1	MGI	-	protein_coding	ENSMUSP00000107180	-	-	-	-	-
rs51298078	19:57040679	T	ENSMUSG00000025085	ENSMUST00000111558	Transcript	intron_variant	-	-	-	-	-	-	MODIFIER	-	-1	-	SNV	Ablim1	MGI	-	protein_coding	ENSMUSP00000107183	-	-	-	-	-
rs51298078	19:57040679	T	ENSMUSG00000025085	ENSMUST00000111559	Transcript	intron_variant	-	-	-	-	-	-	MODIFIER	-	-1	-	SNV	Ablim1	MGI	-	protein_coding	ENSMUSP00000107184	-	-	-	-	-
rs51298078	19:57040679	T	ENSMUSG00000025085	ENSMUST00000127198	Transcript	downstream_gene_variant	-	-	-	-	-	-	MODIFIER	375	-1	-	SNV	Ablim1	MGI	-	retained_intron	-	-	-	-	-	-
rs51298078	19:57040679	T	ENSMUSG00000025085	ENSMUST00000137389	Transcript	intron_variant,non_coding_transcript_variant	-	-	-	-	-	-	MODIFIER	-	-1	-	SNV	Ablim1	MGI	-	processed_transcript	-	-	-	-	-	-
rs51298078	19:57040679	T	ENSMUSG00000025085	ENSMUST00000156316	Transcript	non_coding_transcript_exon_variant	3243	-	-	-	-	-	MODIFIER	-	-1	-	SNV	Ablim1	MGI	-	retained_intron	-	-	-	-	-	-
rs51298078	19:57040679	T	ENSMUSG00000025085	ENSMUST00000111544	Transcript	intron_variant	-	-	-	-	-	-	MODIFIER	-	-1	-	SNV	Ablim1	MGI	-	protein_coding	ENSMUSP00000107169	-	-	-	-	-
rs51302273	13:89280944	T	ENSMUSG00000034488	ENSMUST00000043111	Transcript	intron_variant	-	-	-	-	-	-	MODIFIER	-	1	-	SNV	Edil3	MGI	-	protein_coding	ENSMUSP00000044652	-	-	-	-	-
rs51302273	13:89280944	T	ENSMUSG00000034488	ENSMUST00000081769	Transcript	intron_variant	-	-	-	-	-	-	MODIFIER	-	1	-	SNV	Edil3	MGI	-	protein_coding	ENSMUSP00000080462	-	-	-	-	-
rs51303054	19:57092110	A	ENSMUSG00000025085	ENSMUST00000079360	Transcript	intron_variant	-	-	-	-	-	-	MODIFIER	-	-1	-	SNV	Ablim1	MGI	-	protein_coding	ENSMUSP00000078336	-	-	-	-	-
rs51303054	19:57092110	A	ENSMUSG00000025085	ENSMUST00000099294	Transcript	intron_variant	-	-	-	-	-	-	MODIFIER	-	-1	-	SNV	Ablim1	MGI	-	protein_coding	ENSMUSP00000096897	-	-	-	-	-
rs51303054	19:57092110	A	ENSMUSG00000025085	ENSMUST00000104902	Transcript	intron_variant	-	-	-	-	-	-	MODIFIER	-	-1	-	SNV	Ablim1	MGI	-	protein_coding	ENSMUSP00000127818	-	-	-	-	-
rs51303054	19:57092110	A	ENSMUSG00000025085	ENSMUST00000111528	Transcript	intron_variant	-	-	-	-	-	-	MODIFIER	-	-1	-	SNV	Ablim1	MGI	-	protein_coding	ENSMUSP00000107153	-	-	-	-	-
rs51303054	19:57092110	A	ENSMUSG00000025085	ENSMUST00000111529	Transcript	intron_variant	-	-	-	-	-	-	MODIFIER	-	-1	-	SNV	Ablim1	MGI	-	protein_coding	ENSMUSP00000107154	-	-	-	-	-
rs51303054	19:57092110	A	ENSMUSG00000025085	ENSMUST00000111544	Transcript	intron_variant	-	-	-	-	-	-	MODIFIER	-	-1	-	SNV	Ablim1	MGI	-	protein_coding	ENSMUSP00000107169	-	-	-	-	-
rs51303054	19:57092110	A	ENSMUSG00000025085	ENSMUST00000111526	Transcript	intron_variant	-	-	-	-	-	-	MODIFIER	-	-1	-	SNV	Ablim1	MGI	-	protein_coding	ENSMUSP00000107151	-	-	-	-	-
rs51303054	19:57092110	A	ENSMUSG00000025085	ENSMUST00000111550	Transcript	intron_variant	-	-	-	-	-	-	MODIFIER	-	-1	-	SNV	Ablim1	MGI	-	protein_coding	ENSMUSP00000107175	-	-	-	-	-
rs51303054	19:57092110	A	ENSMUSG00000025085	ENSMUST00000111555	Transcript	intron_variant	-	-	-	-	-	-	MODIFIER	-	-1	-	SNV	Ablim1	MGI	-	protein_coding	ENSMUSP00000107180	-	-	-	-	-
rs51303054	19:57092110	A	ENSMUSG00000025085	ENSMUST00000111558	Transcript	intron_variant	-	-	-	-	-	-	MODIFIER	-	-1	-	SNV	Ablim1	MGI	-	protein_coding	ENSMUSP00000107183	-	-	-	-	-
rs51303054	19:57092110	A	ENSMUSG00000025085	ENSMUST00000111546	Transcript	intron_variant	-	-	-	-	-	-	MODIFIER	-	-1	-	SNV	Ablim1	MGI	-	protein_coding	ENSMUSP00000107172	-	-	-	-	-
rs51303054	19:57092110	A	ENSMUSG00000025085	ENSMUST00000133782	Transcript	intron_variant,non_coding_transcript_variant	-	-	-	-	-	-	MODIFIER	-	-1	-	SNV	Ablim1	MGI	-	retained_intron	-	-	-	-	-	-
rs51303054	19:57092110	A	ENSMUSG00000025085	ENSMUST00000134430	Transcript	intron_variant,non_coding_transcript_variant	-	-	-	-	-	-	MODIFIER	-	-1	-	SNV	Ablim1	MGI	-	processed_transcript	-	-	-	-	-	-
rs51303054	19:57092110	A	ENSMUSG00000025085	ENSMUST00000156316	Transcript	intron_variant,non_coding_transcript_variant	-	-	-	-	-	-	MODIFIER	-	-1	-	SNV	Ablim1	MGI	-	retained_intron	-	-	-	-	-	-
rs51303054	19:57092110	A	-	ENSMUSR00000618696	RegulatoryFeature	regulatory_region_variant	-	-	-	-	-	-	MODIFIER	-	-	-	SNV	-	-	-	enhancer	-	-	-	-	-	-
rs51303054	19:57092110	A	ENSMUSG00000025085	ENSMUST00000111559	Transcript	intron_variant	-	-	-	-	-	-	MODIFIER	-	-1	-	SNV	Ablim1	MGI	-	protein_coding	ENSMUSP00000107184	-	-	-	-	-
rs51344821	19:57092173	G	ENSMUSG00000025085	ENSMUST00000099294	Transcript	intron_variant	-	-	-	-	-	-	MODIFIER	-	-1	-	SNV	Ablim1	MGI	-	protein_coding	ENSMUSP00000096897	-	-	-	-	-
rs51344821	19:57092173	G	ENSMUSG00000025085	ENSMUST00000104902	Transcript	intron_variant	-	-	-	-	-	-	MODIFIER	-	-1	-	SNV	Ablim1	MGI	-	protein_coding	ENSMUSP00000127818	-	-	-	-	-
rs51344821	19:57092173	G	ENSMUSG00000025085	ENSMUST00000111526	Transcript	intron_variant	-	-	-	-	-	-	MODIFIER	-	-1	-	SNV	Ablim1	MGI	-	protein_coding	ENSMUSP00000107151	-	-	-	-	-
rs51344821	19:57092173	G	ENSMUSG00000025085	ENSMUST00000079360	Transcript	intron_variant	-	-	-	-	-	-	MODIFIER	-	-1	-	SNV	Ablim1	MGI	-	protein_coding	ENSMUSP00000078336	-	-	-	-	-
rs51344821	19:57092173	G	ENSMUSG00000025085	ENSMUST00000111529	Transcript	intron_variant	-	-	-	-	-	-	MODIFIER	-	-1	-	SNV	Ablim1	MGI	-	protein_coding	ENSMUSP00000107154	-	-	-	-	-
rs51344821	19:57092173	G	ENSMUSG00000025085	ENSMUST00000111544	Transcript	intron_variant	-	-	-	-	-	-	MODIFIER	-	-1	-	SNV	Ablim1	MGI	-	protein_coding	ENSMUSP00000107169	-	-	-	-	-
rs51344821	19:57092173	G	ENSMUSG00000025085	ENSMUST00000111546	Transcript	intron_variant	-	-	-	-	-	-	MODIFIER	-	-1	-	SNV	Ablim1	MGI	-	protein_coding	ENSMUSP00000107172	-	-	-	-	-
rs51344821	19:57092173	G	ENSMUSG00000025085	ENSMUST00000111528	Transcript	intron_variant	-	-	-	-	-	-	MODIFIER	-	-1	-	SNV	Ablim1	MGI	-	protein_coding	ENSMUSP00000107153	-	-	-	-	-
rs51344821	19:57092173	G	ENSMUSG00000025085	ENSMUST00000111555	Transcript	intron_variant	-	-	-	-	-	-	MODIFIER	-	-1	-	SNV	Ablim1	MGI	-	protein_coding	ENSMUSP00000107180	-	-	-	-	-
rs51344821	19:57092173	G	ENSMUSG00000025085	ENSMUST00000111558	Transcript	intron_variant	-	-	-	-	-	-	MODIFIER	-	-1	-	SNV	Ablim1	MGI	-	protein_coding	ENSMUSP00000107183	-	-	-	-	-
rs51344821	19:57092173	G	ENSMUSG00000025085	ENSMUST00000111559	Transcript	intron_variant	-	-	-	-	-	-	MODIFIER	-	-1	-	SNV	Ablim1	MGI	-	protein_coding	ENSMUSP00000107184	-	-	-	-	-
rs51344821	19:57092173	G	ENSMUSG00000025085	ENSMUST00000133782	Transcript	intron_variant,non_coding_transcript_variant	-	-	-	-	-	-	MODIFIER	-	-1	-	SNV	Ablim1	MGI	-	retained_intron	-	-	-	-	-	-
rs51344821	19:57092173	G	ENSMUSG00000025085	ENSMUST00000134430	Transcript	intron_variant,non_coding_transcript_variant	-	-	-	-	-	-	MODIFIER	-	-1	-	SNV	Ablim1	MGI	-	processed_transcript	-	-	-	-	-	-
rs51344821	19:57092173	G	ENSMUSG00000025085	ENSMUST00000156316	Transcript	intron_variant,non_coding_transcript_variant	-	-	-	-	-	-	MODIFIER	-	-1	-	SNV	Ablim1	MGI	-	retained_intron	-	-	-	-	-	-
rs51344821	19:57092173	G	-	ENSMUSR00000618696	RegulatoryFeature	regulatory_region_variant	-	-	-	-	-	-	MODIFIER	-	-	-	SNV	-	-	-	enhancer	-	-	-	-	-	-
rs51344821	19:57092173	G	ENSMUSG00000025085	ENSMUST00000111550	Transcript	intron_variant	-	-	-	-	-	-	MODIFIER	-	-1	-	SNV	Ablim1	MGI	-	protein_coding	ENSMUSP00000107175	-	-	-	-	-
rs51497060	19:57051841	T	ENSMUSG00000025085	ENSMUST00000099294	Transcript	intron_variant	-	-	-	-	-	-	MODIFIER	-	-1	-	SNV	Ablim1	MGI	-	protein_coding	ENSMUSP00000096897	-	-	-	-	-
rs51497060	19:57051841	T	ENSMUSG00000025085	ENSMUST00000104902	Transcript	intron_variant	-	-	-	-	-	-	MODIFIER	-	-1	-	SNV	Ablim1	MGI	-	protein_coding	ENSMUSP00000127818	-	-	-	-	-
rs51497060	19:57051841	T	ENSMUSG00000025085	ENSMUST00000111526	Transcript	intron_variant	-	-	-	-	-	-	MODIFIER	-	-1	-	SNV	Ablim1	MGI	-	protein_coding	ENSMUSP00000107151	-	-	-	-	-
rs51497060	19:57051841	T	ENSMUSG00000025085	ENSMUST00000111528	Transcript	intron_variant	-	-	-	-	-	-	MODIFIER	-	-1	-	SNV	Ablim1	MGI	-	protein_coding	ENSMUSP00000107153	-	-	-	-	-
rs51497060	19:57051841	T	ENSMUSG00000025085	ENSMUST00000111529	Transcript	intron_variant	-	-	-	-	-	-	MODIFIER	-	-1	-	SNV	Ablim1	MGI	-	protein_coding	ENSMUSP00000107154	-	-	-	-	-
rs51497060	19:57051841	T	ENSMUSG00000025085	ENSMUST00000111544	Transcript	intron_variant	-	-	-	-	-	-	MODIFIER	-	-1	-	SNV	Ablim1	MGI	-	protein_coding	ENSMUSP00000107169	-	-	-	-	-
rs51497060	19:57051841	T	ENSMUSG00000025085	ENSMUST00000111546	Transcript	intron_variant	-	-	-	-	-	-	MODIFIER	-	-1	-	SNV	Ablim1	MGI	-	protein_coding	ENSMUSP00000107172	-	-	-	-	-
rs51497060	19:57051841	T	ENSMUSG00000025085	ENSMUST00000111550	Transcript	intron_variant	-	-	-	-	-	-	MODIFIER	-	-1	-	SNV	Ablim1	MGI	-	protein_coding	ENSMUSP00000107175	-	-	-	-	-
rs51497060	19:57051841	T	ENSMUSG00000025085	ENSMUST00000111555	Transcript	intron_variant	-	-	-	-	-	-	MODIFIER	-	-1	-	SNV	Ablim1	MGI	-	protein_coding	ENSMUSP00000107180	-	-	-	-	-
rs51497060	19:57051841	T	ENSMUSG00000025085	ENSMUST00000111558	Transcript	intron_variant	-	-	-	-	-	-	MODIFIER	-	-1	-	SNV	Ablim1	MGI	-	protein_coding	ENSMUSP00000107183	-	-	-	-	-
rs51497060	19:57051841	T	ENSMUSG00000025085	ENSMUST00000111559	Transcript	intron_variant	-	-	-	-	-	-	MODIFIER	-	-1	-	SNV	Ablim1	MGI	-	protein_coding	ENSMUSP00000107184	-	-	-	-	-
rs51497060	19:57051841	T	ENSMUSG00000025085	ENSMUST00000137389	Transcript	upstream_gene_variant	-	-	-	-	-	-	MODIFIER	4603	-1	-	SNV	Ablim1	MGI	-	processed_transcript	-	-	-	-	-	-
rs51497060	19:57051841	T	ENSMUSG00000025085	ENSMUST00000079360	Transcript	intron_variant	-	-	-	-	-	-	MODIFIER	-	-1	-	SNV	Ablim1	MGI	-	protein_coding	ENSMUSP00000078336	-	-	-	-	-
rs51497060	19:57051841	T	ENSMUSG00000025085	ENSMUST00000156316	Transcript	intron_variant,non_coding_transcript_variant	-	-	-	-	-	-	MODIFIER	-	-1	-	SNV	Ablim1	MGI	-	retained_intron	-	-	-	-	-	-
rs51541230	13:82303771	A	-	-	-	intergenic_variant	-	-	-	-	-	-	MODIFIER	-	-	-	SNV	-	-	-	-	-	-	-	-	-	-
rs51595132	19:57031559	T	ENSMUSG00000025085	ENSMUST00000079360	Transcript	downstream_gene_variant	-	-	-	-	-	-	MODIFIER	1174	-1	-	SNV	Ablim1	MGI	-	protein_coding	ENSMUSP00000078336	-	-	-	-	-
rs51595132	19:57031559	T	ENSMUSG00000025085	ENSMUST00000099294	Transcript	downstream_gene_variant	-	-	-	-	-	-	MODIFIER	1715	-1	-	SNV	Ablim1	MGI	-	protein_coding	ENSMUSP00000096897	-	-	-	-	-
rs51595132	19:57031559	T	ENSMUSG00000025085	ENSMUST00000111526	Transcript	downstream_gene_variant	-	-	-	-	-	-	MODIFIER	4920	-1	-	SNV	Ablim1	MGI	-	protein_coding	ENSMUSP00000107151	-	-	-	-	-
rs51595132	19:57031559	T	ENSMUSG00000025085	ENSMUST00000111528	Transcript	downstream_gene_variant	-	-	-	-	-	-	MODIFIER	4859	-1	-	SNV	Ablim1	MGI	-	protein_coding	ENSMUSP00000107153	-	-	-	-	-
rs51595132	19:57031559	T	ENSMUSG00000025085	ENSMUST00000111529	Transcript	downstream_gene_variant	-	-	-	-	-	-	MODIFIER	1331	-1	-	SNV	Ablim1	MGI	-	protein_coding	ENSMUSP00000107154	-	-	-	-	-
rs51595132	19:57031559	T	ENSMUSG00000025085	ENSMUST00000104902	Transcript	downstream_gene_variant	-	-	-	-	-	-	MODIFIER	1708	-1	-	SNV	Ablim1	MGI	-	protein_coding	ENSMUSP00000127818	-	-	-	-	-
rs51595132	19:57031559	T	-	ENSMUSR00000384407	RegulatoryFeature	regulatory_region_variant	-	-	-	-	-	-	MODIFIER	-	-	-	SNV	-	-	-	CTCF_binding_site	-	-	-	-	-	-
rs51595132	19:57031559	T	-	ENSMUSR00000618675	RegulatoryFeature	regulatory_region_variant	-	-	-	-	-	-	MODIFIER	-	-	-	SNV	-	-	-	TF_binding_site	-	-	-	-	-	-
rs51595132	19:57031559	T	ENSMUSG00000025085	ENSMUST00000111559	Transcript	downstream_gene_variant	-	-	-	-	-	-	MODIFIER	4724	-1	-	SNV	Ablim1	MGI	-	protein_coding	ENSMUSP00000107184	-	-	-	-	-
rs51613544	19:57177538	A	ENSMUSG00000025085	ENSMUST00000079360	Transcript	intron_variant	-	-	-	-	-	-	MODIFIER	-	-1	-	SNV	Ablim1	MGI	-	protein_coding	ENSMUSP00000078336	-	-	-	-	-
rs51613544	19:57177538	A	ENSMUSG00000025085	ENSMUST00000099294	Transcript	intron_variant	-	-	-	-	-	-	MODIFIER	-	-1	-	SNV	Ablim1	MGI	-	protein_coding	ENSMUSP00000096897	-	-	-	-	-
rs51613544	19:57177538	A	ENSMUSG00000025085	ENSMUST00000111524	Transcript	intron_variant	-	-	-	-	-	-	MODIFIER	-	-1	-	SNV	Ablim1	MGI	-	protein_coding	ENSMUSP00000107149	-	-	-	-	-
rs51613544	19:57177538	A	ENSMUSG00000025085	ENSMUST00000111546	Transcript	intron_variant	-	-	-	-	-	-	MODIFIER	-	-1	-	SNV	Ablim1	MGI	-	protein_coding	ENSMUSP00000107172	-	-	-	-	-
rs51613544	19:57177538	A	ENSMUSG00000025085	ENSMUST00000111550	Transcript	intron_variant	-	-	-	-	-	-	MODIFIER	-	-1	-	SNV	Ablim1	MGI	-	protein_coding	ENSMUSP00000107175	-	-	-	-	-
rs51613544	19:57177538	A	ENSMUSG00000025085	ENSMUST00000111555	Transcript	intron_variant	-	-	-	-	-	-	MODIFIER	-	-1	-	SNV	Ablim1	MGI	-	protein_coding	ENSMUSP00000107180	-	-	-	-	-
rs51613544	19:57177538	A	ENSMUSG00000025085	ENSMUST00000111558	Transcript	intron_variant	-	-	-	-	-	-	MODIFIER	-	-1	-	SNV	Ablim1	MGI	-	protein_coding	ENSMUSP00000107183	-	-	-	-	-
rs51613544	19:57177538	A	ENSMUSG00000025085	ENSMUST00000111559	Transcript	intron_variant	-	-	-	-	-	-	MODIFIER	-	-1	-	SNV	Ablim1	MGI	-	protein_coding	ENSMUSP00000107184	-	-	-	-	-
rs51613544	19:57177538	A	ENSMUSG00000025085	ENSMUST00000133369	Transcript	intron_variant	-	-	-	-	-	-	MODIFIER	-	-1	cds_start_NF,cds_end_NF	SNV	Ablim1	MGI	-	protein_coding	ENSMUSP00000117798	-	-	-	-	-
rs51613544	19:57177538	A	ENSMUSG00000025085	ENSMUST00000156316	Transcript	intron_variant,non_coding_transcript_variant	-	-	-	-	-	-	MODIFIER	-	-1	-	SNV	Ablim1	MGI	-	retained_intron	-	-	-	-	-	-
rs51613544	19:57177538	A	-	ENSMUSR00000384464	RegulatoryFeature	regulatory_region_variant	-	-	-	-	-	-	MODIFIER	-	-	-	SNV	-	-	-	promoter_flanking_region	-	-	-	-	-	-
rs51613544	19:57177538	A	ENSMUSG00000025085	ENSMUST00000111544	Transcript	intron_variant	-	-	-	-	-	-	MODIFIER	-	-1	-	SNV	Ablim1	MGI	-	protein_coding	ENSMUSP00000107169	-	-	-	-	-
rs51616040	13:89288329	T	ENSMUSG00000034488	ENSMUST00000043111	Transcript	intron_variant	-	-	-	-	-	-	MODIFIER	-	1	-	SNV	Edil3	MGI	-	protein_coding	ENSMUSP00000044652	-	-	-	-	-
rs51616040	13:89288329	T	ENSMUSG00000034488	ENSMUST00000081769	Transcript	intron_variant	-	-	-	-	-	-	MODIFIER	-	1	-	SNV	Edil3	MGI	-	protein_coding	ENSMUSP00000080462	-	-	-	-	-
rs51616040	13:89288329	T	-	ENSMUSR00000077705	RegulatoryFeature	regulatory_region_variant	-	-	-	-	-	-	MODIFIER	-	-	-	SNV	-	-	-	open_chromatin_region	-	-	-	-	-	-
rs51730496	19:57051292	A	ENSMUSG00000025085	ENSMUST00000079360	Transcript	intron_variant	-	-	-	-	-	-	MODIFIER	-	-1	-	SNV	Ablim1	MGI	-	protein_coding	ENSMUSP00000078336	-	-	-	-	-
rs51730496	19:57051292	A	ENSMUSG00000025085	ENSMUST00000099294	Transcript	intron_variant	-	-	-	-	-	-	MODIFIER	-	-1	-	SNV	Ablim1	MGI	-	protein_coding	ENSMUSP00000096897	-	-	-	-	-
rs51730496	19:57051292	A	ENSMUSG00000025085	ENSMUST00000111526	Transcript	intron_variant	-	-	-	-	-	-	MODIFIER	-	-1	-	SNV	Ablim1	MGI	-	protein_coding	ENSMUSP00000107151	-	-	-	-	-
rs51730496	19:57051292	A	ENSMUSG00000025085	ENSMUST00000111528	Transcript	intron_variant	-	-	-	-	-	-	MODIFIER	-	-1	-	SNV	Ablim1	MGI	-	protein_coding	ENSMUSP00000107153	-	-	-	-	-
rs51730496	19:57051292	A	ENSMUSG00000025085	ENSMUST00000111529	Transcript	intron_variant	-	-	-	-	-	-	MODIFIER	-	-1	-	SNV	Ablim1	MGI	-	protein_coding	ENSMUSP00000107154	-	-	-	-	-
rs51730496	19:57051292	A	ENSMUSG00000025085	ENSMUST00000104902	Transcript	intron_variant	-	-	-	-	-	-	MODIFIER	-	-1	-	SNV	Ablim1	MGI	-	protein_coding	ENSMUSP00000127818	-	-	-	-	-
rs51730496	19:57051292	A	ENSMUSG00000025085	ENSMUST00000111546	Transcript	intron_variant	-	-	-	-	-	-	MODIFIER	-	-1	-	SNV	Ablim1	MGI	-	protein_coding	ENSMUSP00000107172	-	-	-	-	-
rs51730496	19:57051292	A	ENSMUSG00000025085	ENSMUST00000111550	Transcript	intron_variant	-	-	-	-	-	-	MODIFIER	-	-1	-	SNV	Ablim1	MGI	-	protein_coding	ENSMUSP00000107175	-	-	-	-	-
rs51730496	19:57051292	A	ENSMUSG00000025085	ENSMUST00000111555	Transcript	intron_variant	-	-	-	-	-	-	MODIFIER	-	-1	-	SNV	Ablim1	MGI	-	protein_coding	ENSMUSP00000107180	-	-	-	-	-
rs51730496	19:57051292	A	ENSMUSG00000025085	ENSMUST00000111558	Transcript	intron_variant	-	-	-	-	-	-	MODIFIER	-	-1	-	SNV	Ablim1	MGI	-	protein_coding	ENSMUSP00000107183	-	-	-	-	-
rs51730496	19:57051292	A	ENSMUSG00000025085	ENSMUST00000111559	Transcript	intron_variant	-	-	-	-	-	-	MODIFIER	-	-1	-	SNV	Ablim1	MGI	-	protein_coding	ENSMUSP00000107184	-	-	-	-	-
rs51730496	19:57051292	A	ENSMUSG00000025085	ENSMUST00000137389	Transcript	upstream_gene_variant	-	-	-	-	-	-	MODIFIER	4054	-1	-	SNV	Ablim1	MGI	-	processed_transcript	-	-	-	-	-	-
rs51730496	19:57051292	A	ENSMUSG00000025085	ENSMUST00000156316	Transcript	intron_variant,non_coding_transcript_variant	-	-	-	-	-	-	MODIFIER	-	-1	-	SNV	Ablim1	MGI	-	retained_intron	-	-	-	-	-	-
rs51730496	19:57051292	A	ENSMUSG00000025085	ENSMUST00000111544	Transcript	intron_variant	-	-	-	-	-	-	MODIFIER	-	-1	-	SNV	Ablim1	MGI	-	protein_coding	ENSMUSP00000107169	-	-	-	-	-
rs51812069	19:57031828	A	ENSMUSG00000025085	ENSMUST00000079360	Transcript	downstream_gene_variant	-	-	-	-	-	-	MODIFIER	905	-1	-	SNV	Ablim1	MGI	-	protein_coding	ENSMUSP00000078336	-	-	-	-	-
rs51812069	19:57031828	A	ENSMUSG00000025085	ENSMUST00000099294	Transcript	downstream_gene_variant	-	-	-	-	-	-	MODIFIER	1446	-1	-	SNV	Ablim1	MGI	-	protein_coding	ENSMUSP00000096897	-	-	-	-	-
rs51812069	19:57031828	A	ENSMUSG00000025085	ENSMUST00000104902	Transcript	downstream_gene_variant	-	-	-	-	-	-	MODIFIER	1439	-1	-	SNV	Ablim1	MGI	-	protein_coding	ENSMUSP00000127818	-	-	-	-	-
rs51812069	19:57031828	A	ENSMUSG00000025085	ENSMUST00000111528	Transcript	downstream_gene_variant	-	-	-	-	-	-	MODIFIER	4590	-1	-	SNV	Ablim1	MGI	-	protein_coding	ENSMUSP00000107153	-	-	-	-	-
rs51812069	19:57031828	A	ENSMUSG00000025085	ENSMUST00000111529	Transcript	downstream_gene_variant	-	-	-	-	-	-	MODIFIER	1062	-1	-	SNV	Ablim1	MGI	-	protein_coding	ENSMUSP00000107154	-	-	-	-	-
rs51812069	19:57031828	A	ENSMUSG00000025085	ENSMUST00000111550	Transcript	downstream_gene_variant	-	-	-	-	-	-	MODIFIER	4856	-1	-	SNV	Ablim1	MGI	-	protein_coding	ENSMUSP00000107175	-	-	-	-	-
rs51812069	19:57031828	A	ENSMUSG00000025085	ENSMUST00000111526	Transcript	downstream_gene_variant	-	-	-	-	-	-	MODIFIER	4651	-1	-	SNV	Ablim1	MGI	-	protein_coding	ENSMUSP00000107151	-	-	-	-	-
rs51812069	19:57031828	A	-	ENSMUSR00000384407	RegulatoryFeature	regulatory_region_variant	-	-	-	-	-	-	MODIFIER	-	-	-	SNV	-	-	-	CTCF_binding_site	-	-	-	-	-	-
rs51812069	19:57031828	A	-	ENSMUSR00000618675	RegulatoryFeature	regulatory_region_variant	-	-	-	-	-	-	MODIFIER	-	-	-	SNV	-	-	-	TF_binding_site	-	-	-	-	-	-
rs51812069	19:57031828	A	ENSMUSG00000025085	ENSMUST00000111559	Transcript	downstream_gene_variant	-	-	-	-	-	-	MODIFIER	4455	-1	-	SNV	Ablim1	MGI	-	protein_coding	ENSMUSP00000107184	-	-	-	-	-
rs51814997	19:57177364	G	ENSMUSG00000025085	ENSMUST00000099294	Transcript	intron_variant	-	-	-	-	-	-	MODIFIER	-	-1	-	SNV	Ablim1	MGI	-	protein_coding	ENSMUSP00000096897	-	-	-	-	-
rs51814997	19:57177364	G	ENSMUSG00000025085	ENSMUST00000111524	Transcript	intron_variant	-	-	-	-	-	-	MODIFIER	-	-1	-	SNV	Ablim1	MGI	-	protein_coding	ENSMUSP00000107149	-	-	-	-	-
rs51814997	19:57177364	G	ENSMUSG00000025085	ENSMUST00000111544	Transcript	intron_variant	-	-	-	-	-	-	MODIFIER	-	-1	-	SNV	Ablim1	MGI	-	protein_coding	ENSMUSP00000107169	-	-	-	-	-
rs51814997	19:57177364	G	ENSMUSG00000025085	ENSMUST00000111546	Transcript	intron_variant	-	-	-	-	-	-	MODIFIER	-	-1	-	SNV	Ablim1	MGI	-	protein_coding	ENSMUSP00000107172	-	-	-	-	-
rs51814997	19:57177364	G	ENSMUSG00000025085	ENSMUST00000111550	Transcript	intron_variant	-	-	-	-	-	-	MODIFIER	-	-1	-	SNV	Ablim1	MGI	-	protein_coding	ENSMUSP00000107175	-	-	-	-	-
rs51814997	19:57177364	G	ENSMUSG00000025085	ENSMUST00000111555	Transcript	intron_variant	-	-	-	-	-	-	MODIFIER	-	-1	-	SNV	Ablim1	MGI	-	protein_coding	ENSMUSP00000107180	-	-	-	-	-
rs51814997	19:57177364	G	ENSMUSG00000025085	ENSMUST00000111558	Transcript	intron_variant	-	-	-	-	-	-	MODIFIER	-	-1	-	SNV	Ablim1	MGI	-	protein_coding	ENSMUSP00000107183	-	-	-	-	-
rs51814997	19:57177364	G	ENSMUSG00000025085	ENSMUST00000111559	Transcript	intron_variant	-	-	-	-	-	-	MODIFIER	-	-1	-	SNV	Ablim1	MGI	-	protein_coding	ENSMUSP00000107184	-	-	-	-	-
rs51814997	19:57177364	G	ENSMUSG00000025085	ENSMUST00000133369	Transcript	intron_variant	-	-	-	-	-	-	MODIFIER	-	-1	cds_start_NF,cds_end_NF	SNV	Ablim1	MGI	-	protein_coding	ENSMUSP00000117798	-	-	-	-	-
rs51814997	19:57177364	G	ENSMUSG00000025085	ENSMUST00000156316	Transcript	intron_variant,non_coding_transcript_variant	-	-	-	-	-	-	MODIFIER	-	-1	-	SNV	Ablim1	MGI	-	retained_intron	-	-	-	-	-	-
rs51814997	19:57177364	G	-	ENSMUSR00000384464	RegulatoryFeature	regulatory_region_variant	-	-	-	-	-	-	MODIFIER	-	-	-	SNV	-	-	-	promoter_flanking_region	-	-	-	-	-	-
rs51814997	19:57177364	G	ENSMUSG00000025085	ENSMUST00000079360	Transcript	intron_variant	-	-	-	-	-	-	MODIFIER	-	-1	-	SNV	Ablim1	MGI	-	protein_coding	ENSMUSP00000078336	-	-	-	-	-
rs51822755	19:57082729	C	ENSMUSG00000025085	ENSMUST00000079360	Transcript	intron_variant	-	-	-	-	-	-	MODIFIER	-	-1	-	SNV	Ablim1	MGI	-	protein_coding	ENSMUSP00000078336	-	-	-	-	-
rs51822755	19:57082729	C	ENSMUSG00000025085	ENSMUST00000104902	Transcript	intron_variant	-	-	-	-	-	-	MODIFIER	-	-1	-	SNV	Ablim1	MGI	-	protein_coding	ENSMUSP00000127818	-	-	-	-	-
rs51822755	19:57082729	C	ENSMUSG00000025085	ENSMUST00000111526	Transcript	intron_variant	-	-	-	-	-	-	MODIFIER	-	-1	-	SNV	Ablim1	MGI	-	protein_coding	ENSMUSP00000107151	-	-	-	-	-
rs51822755	19:57082729	C	ENSMUSG00000025085	ENSMUST00000111528	Transcript	intron_variant	-	-	-	-	-	-	MODIFIER	-	-1	-	SNV	Ablim1	MGI	-	protein_coding	ENSMUSP00000107153	-	-	-	-	-
rs51822755	19:57082729	C	ENSMUSG00000025085	ENSMUST00000099294	Transcript	intron_variant	-	-	-	-	-	-	MODIFIER	-	-1	-	SNV	Ablim1	MGI	-	protein_coding	ENSMUSP00000096897	-	-	-	-	-
rs51822755	19:57082729	C	ENSMUSG00000025085	ENSMUST00000111544	Transcript	intron_variant	-	-	-	-	-	-	MODIFIER	-	-1	-	SNV	Ablim1	MGI	-	protein_coding	ENSMUSP00000107169	-	-	-	-	-
rs51822755	19:57082729	C	ENSMUSG00000025085	ENSMUST00000111546	Transcript	intron_variant	-	-	-	-	-	-	MODIFIER	-	-1	-	SNV	Ablim1	MGI	-	protein_coding	ENSMUSP00000107172	-	-	-	-	-
rs51822755	19:57082729	C	ENSMUSG00000025085	ENSMUST00000111550	Transcript	intron_variant	-	-	-	-	-	-	MODIFIER	-	-1	-	SNV	Ablim1	MGI	-	protein_coding	ENSMUSP00000107175	-	-	-	-	-
rs51822755	19:57082729	C	ENSMUSG00000025085	ENSMUST00000111529	Transcript	intron_variant	-	-	-	-	-	-	MODIFIER	-	-1	-	SNV	Ablim1	MGI	-	protein_coding	ENSMUSP00000107154	-	-	-	-	-
rs51822755	19:57082729	C	ENSMUSG00000025085	ENSMUST00000111558	Transcript	intron_variant	-	-	-	-	-	-	MODIFIER	-	-1	-	SNV	Ablim1	MGI	-	protein_coding	ENSMUSP00000107183	-	-	-	-	-
rs51822755	19:57082729	C	ENSMUSG00000025085	ENSMUST00000111559	Transcript	intron_variant	-	-	-	-	-	-	MODIFIER	-	-1	-	SNV	Ablim1	MGI	-	protein_coding	ENSMUSP00000107184	-	-	-	-	-
rs51822755	19:57082729	C	ENSMUSG00000025085	ENSMUST00000133782	Transcript	intron_variant,non_coding_transcript_variant	-	-	-	-	-	-	MODIFIER	-	-1	-	SNV	Ablim1	MGI	-	retained_intron	-	-	-	-	-	-
rs51822755	19:57082729	C	ENSMUSG00000025085	ENSMUST00000134430	Transcript	intron_variant,non_coding_transcript_variant	-	-	-	-	-	-	MODIFIER	-	-1	-	SNV	Ablim1	MGI	-	processed_transcript	-	-	-	-	-	-
rs51822755	19:57082729	C	ENSMUSG00000025085	ENSMUST00000156316	Transcript	intron_variant,non_coding_transcript_variant	-	-	-	-	-	-	MODIFIER	-	-1	-	SNV	Ablim1	MGI	-	retained_intron	-	-	-	-	-	-
rs51822755	19:57082729	C	-	ENSMUSR00000384423	RegulatoryFeature	regulatory_region_variant	-	-	-	-	-	-	MODIFIER	-	-	-	SNV	-	-	-	promoter_flanking_region	-	-	-	-	-	-
rs51822755	19:57082729	C	ENSMUSG00000025085	ENSMUST00000111555	Transcript	intron_variant	-	-	-	-	-	-	MODIFIER	-	-1	-	SNV	Ablim1	MGI	-	protein_coding	ENSMUSP00000107180	-	-	-	-	-
rs51825355	19:57106845	A	ENSMUSG00000025085	ENSMUST00000079360	Transcript	intron_variant	-	-	-	-	-	-	MODIFIER	-	-1	-	SNV	Ablim1	MGI	-	protein_coding	ENSMUSP00000078336	-	-	-	-	-
rs51825355	19:57106845	A	ENSMUSG00000025085	ENSMUST00000104902	Transcript	intron_variant	-	-	-	-	-	-	MODIFIER	-	-1	-	SNV	Ablim1	MGI	-	protein_coding	ENSMUSP00000127818	-	-	-	-	-
rs51825355	19:57106845	A	ENSMUSG00000025085	ENSMUST00000111526	Transcript	intron_variant	-	-	-	-	-	-	MODIFIER	-	-1	-	SNV	Ablim1	MGI	-	protein_coding	ENSMUSP00000107151	-	-	-	-	-
rs51825355	19:57106845	A	ENSMUSG00000025085	ENSMUST00000111528	Transcript	intron_variant	-	-	-	-	-	-	MODIFIER	-	-1	-	SNV	Ablim1	MGI	-	protein_coding	ENSMUSP00000107153	-	-	-	-	-
rs51825355	19:57106845	A	ENSMUSG00000025085	ENSMUST00000099294	Transcript	intron_variant	-	-	-	-	-	-	MODIFIER	-	-1	-	SNV	Ablim1	MGI	-	protein_coding	ENSMUSP00000096897	-	-	-	-	-
rs51825355	19:57106845	A	ENSMUSG00000025085	ENSMUST00000111544	Transcript	intron_variant	-	-	-	-	-	-	MODIFIER	-	-1	-	SNV	Ablim1	MGI	-	protein_coding	ENSMUSP00000107169	-	-	-	-	-
rs51825355	19:57106845	A	ENSMUSG00000025085	ENSMUST00000111546	Transcript	intron_variant	-	-	-	-	-	-	MODIFIER	-	-1	-	SNV	Ablim1	MGI	-	protein_coding	ENSMUSP00000107172	-	-	-	-	-
rs51825355	19:57106845	A	ENSMUSG00000025085	ENSMUST00000111550	Transcript	intron_variant	-	-	-	-	-	-	MODIFIER	-	-1	-	SNV	Ablim1	MGI	-	protein_coding	ENSMUSP00000107175	-	-	-	-	-
rs51825355	19:57106845	A	ENSMUSG00000025085	ENSMUST00000111529	Transcript	intron_variant	-	-	-	-	-	-	MODIFIER	-	-1	-	SNV	Ablim1	MGI	-	protein_coding	ENSMUSP00000107154	-	-	-	-	-
rs51825355	19:57106845	A	ENSMUSG00000025085	ENSMUST00000111558	Transcript	intron_variant	-	-	-	-	-	-	MODIFIER	-	-1	-	SNV	Ablim1	MGI	-	protein_coding	ENSMUSP00000107183	-	-	-	-	-
rs51825355	19:57106845	A	ENSMUSG00000025085	ENSMUST00000111559	Transcript	intron_variant	-	-	-	-	-	-	MODIFIER	-	-1	-	SNV	Ablim1	MGI	-	protein_coding	ENSMUSP00000107184	-	-	-	-	-
rs51825355	19:57106845	A	ENSMUSG00000025085	ENSMUST00000133782	Transcript	intron_variant,non_coding_transcript_variant	-	-	-	-	-	-	MODIFIER	-	-1	-	SNV	Ablim1	MGI	-	retained_intron	-	-	-	-	-	-
rs51825355	19:57106845	A	ENSMUSG00000025085	ENSMUST00000134430	Transcript	intron_variant,non_coding_transcript_variant	-	-	-	-	-	-	MODIFIER	-	-1	-	SNV	Ablim1	MGI	-	processed_transcript	-	-	-	-	-	-
rs51825355	19:57106845	A	ENSMUSG00000025085	ENSMUST00000156316	Transcript	intron_variant,non_coding_transcript_variant	-	-	-	-	-	-	MODIFIER	-	-1	-	SNV	Ablim1	MGI	-	retained_intron	-	-	-	-	-	-
rs51825355	19:57106845	A	ENSMUSG00000025085	ENSMUST00000111555	Transcript	intron_variant	-	-	-	-	-	-	MODIFIER	-	-1	-	SNV	Ablim1	MGI	-	protein_coding	ENSMUSP00000107180	-	-	-	-	-
rs51895628	19:57174615	T	ENSMUSG00000025085	ENSMUST00000079360	Transcript	intron_variant	-	-	-	-	-	-	MODIFIER	-	-1	-	SNV	Ablim1	MGI	-	protein_coding	ENSMUSP00000078336	-	-	-	-	-
rs51895628	19:57174615	T	ENSMUSG00000025085	ENSMUST00000111524	Transcript	intron_variant	-	-	-	-	-	-	MODIFIER	-	-1	-	SNV	Ablim1	MGI	-	protein_coding	ENSMUSP00000107149	-	-	-	-	-
rs51895628	19:57174615	T	ENSMUSG00000025085	ENSMUST00000111544	Transcript	intron_variant	-	-	-	-	-	-	MODIFIER	-	-1	-	SNV	Ablim1	MGI	-	protein_coding	ENSMUSP00000107169	-	-	-	-	-
rs51895628	19:57174615	T	ENSMUSG00000025085	ENSMUST00000111546	Transcript	intron_variant	-	-	-	-	-	-	MODIFIER	-	-1	-	SNV	Ablim1	MGI	-	protein_coding	ENSMUSP00000107172	-	-	-	-	-
rs51895628	19:57174615	T	ENSMUSG00000025085	ENSMUST00000099294	Transcript	intron_variant	-	-	-	-	-	-	MODIFIER	-	-1	-	SNV	Ablim1	MGI	-	protein_coding	ENSMUSP00000096897	-	-	-	-	-
rs51895628	19:57174615	T	ENSMUSG00000025085	ENSMUST00000111555	Transcript	intron_variant	-	-	-	-	-	-	MODIFIER	-	-1	-	SNV	Ablim1	MGI	-	protein_coding	ENSMUSP00000107180	-	-	-	-	-
rs51895628	19:57174615	T	ENSMUSG00000025085	ENSMUST00000111558	Transcript	intron_variant	-	-	-	-	-	-	MODIFIER	-	-1	-	SNV	Ablim1	MGI	-	protein_coding	ENSMUSP00000107183	-	-	-	-	-
rs51895628	19:57174615	T	ENSMUSG00000025085	ENSMUST00000111559	Transcript	intron_variant	-	-	-	-	-	-	MODIFIER	-	-1	-	SNV	Ablim1	MGI	-	protein_coding	ENSMUSP00000107184	-	-	-	-	-
rs51895628	19:57174615	T	ENSMUSG00000025085	ENSMUST00000133369	Transcript	intron_variant	-	-	-	-	-	-	MODIFIER	-	-1	cds_start_NF,cds_end_NF	SNV	Ablim1	MGI	-	protein_coding	ENSMUSP00000117798	-	-	-	-	-
rs51895628	19:57174615	T	ENSMUSG00000025085	ENSMUST00000156316	Transcript	intron_variant,non_coding_transcript_variant	-	-	-	-	-	-	MODIFIER	-	-1	-	SNV	Ablim1	MGI	-	retained_intron	-	-	-	-	-	-
rs51895628	19:57174615	T	-	ENSMUSR00000384464	RegulatoryFeature	regulatory_region_variant	-	-	-	-	-	-	MODIFIER	-	-	-	SNV	-	-	-	promoter_flanking_region	-	-	-	-	-	-
rs51895628	19:57174615	T	ENSMUSG00000025085	ENSMUST00000111550	Transcript	intron_variant	-	-	-	-	-	-	MODIFIER	-	-1	-	SNV	Ablim1	MGI	-	protein_coding	ENSMUSP00000107175	-	-	-	-	-
rs51941673	19:57174953	C	ENSMUSG00000025085	ENSMUST00000099294	Transcript	intron_variant	-	-	-	-	-	-	MODIFIER	-	-1	-	SNV	Ablim1	MGI	-	protein_coding	ENSMUSP00000096897	-	-	-	-	-
rs51941673	19:57174953	C	ENSMUSG00000025085	ENSMUST00000111524	Transcript	intron_variant	-	-	-	-	-	-	MODIFIER	-	-1	-	SNV	Ablim1	MGI	-	protein_coding	ENSMUSP00000107149	-	-	-	-	-
rs51941673	19:57174953	C	ENSMUSG00000025085	ENSMUST00000111544	Transcript	intron_variant	-	-	-	-	-	-	MODIFIER	-	-1	-	SNV	Ablim1	MGI	-	protein_coding	ENSMUSP00000107169	-	-	-	-	-
rs51941673	19:57174953	C	ENSMUSG00000025085	ENSMUST00000111546	Transcript	intron_variant	-	-	-	-	-	-	MODIFIER	-	-1	-	SNV	Ablim1	MGI	-	protein_coding	ENSMUSP00000107172	-	-	-	-	-
rs51941673	19:57174953	C	ENSMUSG00000025085	ENSMUST00000111550	Transcript	intron_variant	-	-	-	-	-	-	MODIFIER	-	-1	-	SNV	Ablim1	MGI	-	protein_coding	ENSMUSP00000107175	-	-	-	-	-
rs51941673	19:57174953	C	ENSMUSG00000025085	ENSMUST00000111555	Transcript	intron_variant	-	-	-	-	-	-	MODIFIER	-	-1	-	SNV	Ablim1	MGI	-	protein_coding	ENSMUSP00000107180	-	-	-	-	-
rs51941673	19:57174953	C	ENSMUSG00000025085	ENSMUST00000111558	Transcript	intron_variant	-	-	-	-	-	-	MODIFIER	-	-1	-	SNV	Ablim1	MGI	-	protein_coding	ENSMUSP00000107183	-	-	-	-	-
rs51941673	19:57174953	C	ENSMUSG00000025085	ENSMUST00000111559	Transcript	intron_variant	-	-	-	-	-	-	MODIFIER	-	-1	-	SNV	Ablim1	MGI	-	protein_coding	ENSMUSP00000107184	-	-	-	-	-
rs51941673	19:57174953	C	ENSMUSG00000025085	ENSMUST00000133369	Transcript	intron_variant	-	-	-	-	-	-	MODIFIER	-	-1	cds_start_NF,cds_end_NF	SNV	Ablim1	MGI	-	protein_coding	ENSMUSP00000117798	-	-	-	-	-
rs51941673	19:57174953	C	ENSMUSG00000025085	ENSMUST00000156316	Transcript	intron_variant,non_coding_transcript_variant	-	-	-	-	-	-	MODIFIER	-	-1	-	SNV	Ablim1	MGI	-	retained_intron	-	-	-	-	-	-
rs51941673	19:57174953	C	-	ENSMUSR00000384464	RegulatoryFeature	regulatory_region_variant	-	-	-	-	-	-	MODIFIER	-	-	-	SNV	-	-	-	promoter_flanking_region	-	-	-	-	-	-
rs51941673	19:57174953	C	ENSMUSG00000025085	ENSMUST00000079360	Transcript	intron_variant	-	-	-	-	-	-	MODIFIER	-	-1	-	SNV	Ablim1	MGI	-	protein_coding	ENSMUSP00000078336	-	-	-	-	-
rs51994672	19:57044780	T	ENSMUSG00000025085	ENSMUST00000099294	Transcript	intron_variant	-	-	-	-	-	-	MODIFIER	-	-1	-	SNV	Ablim1	MGI	-	protein_coding	ENSMUSP00000096897	-	-	-	-	-
rs51994672	19:57044780	T	ENSMUSG00000025085	ENSMUST00000104902	Transcript	intron_variant	-	-	-	-	-	-	MODIFIER	-	-1	-	SNV	Ablim1	MGI	-	protein_coding	ENSMUSP00000127818	-	-	-	-	-
rs51994672	19:57044780	T	ENSMUSG00000025085	ENSMUST00000111526	Transcript	intron_variant	-	-	-	-	-	-	MODIFIER	-	-1	-	SNV	Ablim1	MGI	-	protein_coding	ENSMUSP00000107151	-	-	-	-	-
rs51994672	19:57044780	T	ENSMUSG00000025085	ENSMUST00000079360	Transcript	intron_variant	-	-	-	-	-	-	MODIFIER	-	-1	-	SNV	Ablim1	MGI	-	protein_coding	ENSMUSP00000078336	-	-	-	-	-
rs51994672	19:57044780	T	ENSMUSG00000025085	ENSMUST00000111529	Transcript	intron_variant	-	-	-	-	-	-	MODIFIER	-	-1	-	SNV	Ablim1	MGI	-	protein_coding	ENSMUSP00000107154	-	-	-	-	-
rs51994672	19:57044780	T	ENSMUSG00000025085	ENSMUST00000111544	Transcript	intron_variant	-	-	-	-	-	-	MODIFIER	-	-1	-	SNV	Ablim1	MGI	-	protein_coding	ENSMUSP00000107169	-	-	-	-	-
rs51994672	19:57044780	T	ENSMUSG00000025085	ENSMUST00000111546	Transcript	intron_variant	-	-	-	-	-	-	MODIFIER	-	-1	-	SNV	Ablim1	MGI	-	protein_coding	ENSMUSP00000107172	-	-	-	-	-
rs51994672	19:57044780	T	ENSMUSG00000025085	ENSMUST00000111528	Transcript	intron_variant	-	-	-	-	-	-	MODIFIER	-	-1	-	SNV	Ablim1	MGI	-	protein_coding	ENSMUSP00000107153	-	-	-	-	-
rs51994672	19:57044780	T	ENSMUSG00000025085	ENSMUST00000111555	Transcript	intron_variant	-	-	-	-	-	-	MODIFIER	-	-1	-	SNV	Ablim1	MGI	-	protein_coding	ENSMUSP00000107180	-	-	-	-	-
rs51994672	19:57044780	T	ENSMUSG00000025085	ENSMUST00000111558	Transcript	intron_variant	-	-	-	-	-	-	MODIFIER	-	-1	-	SNV	Ablim1	MGI	-	protein_coding	ENSMUSP00000107183	-	-	-	-	-
rs51994672	19:57044780	T	ENSMUSG00000025085	ENSMUST00000111559	Transcript	intron_variant	-	-	-	-	-	-	MODIFIER	-	-1	-	SNV	Ablim1	MGI	-	protein_coding	ENSMUSP00000107184	-	-	-	-	-
rs51994672	19:57044780	T	ENSMUSG00000025085	ENSMUST00000127198	Transcript	intron_variant,non_coding_transcript_variant	-	-	-	-	-	-	MODIFIER	-	-1	-	SNV	Ablim1	MGI	-	retained_intron	-	-	-	-	-	-
rs51994672	19:57044780	T	ENSMUSG00000025085	ENSMUST00000137389	Transcript	intron_variant,non_coding_transcript_variant	-	-	-	-	-	-	MODIFIER	-	-1	-	SNV	Ablim1	MGI	-	processed_transcript	-	-	-	-	-	-
rs51994672	19:57044780	T	ENSMUSG00000025085	ENSMUST00000156316	Transcript	intron_variant,non_coding_transcript_variant	-	-	-	-	-	-	MODIFIER	-	-1	-	SNV	Ablim1	MGI	-	retained_intron	-	-	-	-	-	-
rs51994672	19:57044780	T	ENSMUSG00000025085	ENSMUST00000111550	Transcript	intron_variant	-	-	-	-	-	-	MODIFIER	-	-1	-	SNV	Ablim1	MGI	-	protein_coding	ENSMUSP00000107175	-	-	-	-	-
rs52033695	19:57032995	A	ENSMUSG00000025085	ENSMUST00000099294	Transcript	downstream_gene_variant	-	-	-	-	-	-	MODIFIER	279	-1	-	SNV	Ablim1	MGI	-	protein_coding	ENSMUSP00000096897	-	-	-	-	-
rs52033695	19:57032995	A	ENSMUSG00000025085	ENSMUST00000104902	Transcript	downstream_gene_variant	-	-	-	-	-	-	MODIFIER	272	-1	-	SNV	Ablim1	MGI	-	protein_coding	ENSMUSP00000127818	-	-	-	-	-
rs52033695	19:57032995	A	ENSMUSG00000025085	ENSMUST00000111526	Transcript	downstream_gene_variant	-	-	-	-	-	-	MODIFIER	3484	-1	-	SNV	Ablim1	MGI	-	protein_coding	ENSMUSP00000107151	-	-	-	-	-
rs52033695	19:57032995	A	ENSMUSG00000025085	ENSMUST00000079360	Transcript	3_prime_UTR_variant	6890	-	-	-	-	-	MODIFIER	-	-1	-	SNV	Ablim1	MGI	-	protein_coding	ENSMUSP00000078336	-	-	-	-	-
rs52033695	19:57032995	A	ENSMUSG00000025085	ENSMUST00000111529	Transcript	3_prime_UTR_variant	5822	-	-	-	-	-	MODIFIER	-	-1	-	SNV	Ablim1	MGI	-	protein_coding	ENSMUSP00000107154	-	-	-	-	-
rs52033695	19:57032995	A	ENSMUSG00000025085	ENSMUST00000111544	Transcript	downstream_gene_variant	-	-	-	-	-	-	MODIFIER	4187	-1	-	SNV	Ablim1	MGI	-	protein_coding	ENSMUSP00000107169	-	-	-	-	-
rs52033695	19:57032995	A	ENSMUSG00000025085	ENSMUST00000111546	Transcript	downstream_gene_variant	-	-	-	-	-	-	MODIFIER	4145	-1	-	SNV	Ablim1	MGI	-	protein_coding	ENSMUSP00000107172	-	-	-	-	-
[truncated: 57 more rows]
